# Supplementary material for: 5,5-Bis(4-methoxy­phen­yl)-2,8-bis­[3-(trifluoro­meth­yl)phen­yl]-5H-cyclo­penta­[2,1-b:3,4-b’]dipyridine
Source: Acta Crystallogr Sect E Struct Rep Online. 2008 Oct 25;64(Pt 11):o2183. doi: 10.1107/S160053680803420X (PMC2959745; doi:10.1107/S160053680803420X)
Supplement: Supplementary file 1 [file e-64-o2183-sup1.cif]

##############################################################################
###                                                                        ###
###        Electronic paper (Acta Crystallographica Section E)             ###
###                                                                        ###
##############################################################################
#                                                                            #
# This CIF contains the data in a paper accepted for publication in Acta     #
# Crystallographica Section E. It conforms to the requirements of Notes      #
# for Authors for Section E, and has been peer reviewed under the auspices   #
# of the IUCr Commission on Journals.                                        #
#                                                                            #
# Full details of the Crystallographic Information File format               #
# are given in the paper "The Crystallographic Information File (CIF):       #
# a New Standard Archive File for Crystallography" by S. R. Hall, F. H.      #
# Allen and I. D. Brown [Acta Cryst. (1991), A47, 655-685].                  #
#                                                                            #
# The current version of the core CIF dictionary is obtainable from          #
# ftp://ftp.iucr.org/pub/cif_core.dic. The current version number is 2.4.    #
#                                                                            #
# Software is freely available for graphical display of the structure(s) in  #
# this CIF.  For information consult the CIF home page http://www.iucr.org/  #
# cif/home.html                                                              #
#                                                                            #
# This file may be used for bona fide research purposes within the           #
# scientific community so long as proper attribution is given to the journal # 
# article from which it was obtained.                                        #
#                                                                            #
##############################################################################
                                             
data_I
_audit_creation_method     SHELXL-97
_chemical_name_systematic
;
9,9-Bis(4-methoxyphenyl)-3,6-bis[3-(trifluoromethyl)phenyl]-9<i>H-</i>-\
4,5-diazafluorene
;
_chemical_name_common
;
5,5-Bis(4-methoxyphenyl)-2,8-bis[3-(trifluoromethyl)phenyl]-5<i>H-</i>
cyclopenta[2,1<i>-b</i>:3,4<i>-b</i>']dipyridine
;
_chemical_formula_moiety     'C39 H26 F6 N2 O2'
_chemical_formula_sum     'C39 H26 F6 N2 O2'
_chemical_formula_iupac     'C39 H26 F6 N2 O2'
_chemical_formula_weight     668.62
_chemical_melting_point     483
_symmetry_cell_setting     orthorhombic
_symmetry_space_group_name_H-M     'P 21 21 21'
_symmetry_space_group_name_Hall     'P 2ac 2ab'
loop_
    _symmetry_equiv_pos_as_xyz
    'x, y, z'
    '-x+1/2, -y, z+1/2'
    'x+1/2, -y+1/2, -z'
    '-x, y+1/2, -z+1/2'
_cell_length_a     9.283(2)
_cell_length_b     12.357(3)
_cell_length_c     26.941(6)
_cell_angle_alpha     90.00
_cell_angle_beta     90.00
_cell_angle_gamma     90.00
_cell_volume     3090.4(12)
_cell_formula_units_Z     4
_cell_measurement_reflns_used     9363
_cell_measurement_theta_min     3.0
_cell_measurement_theta_max     27.5
_cell_measurement_temperature     173.0(10)
_exptl_crystal_description     prism
_exptl_crystal_colour     colorless
_exptl_crystal_size_max     0.38
_exptl_crystal_size_mid     0.30
_exptl_crystal_size_min     0.20
_exptl_crystal_density_diffrn     1.437
_exptl_crystal_density_meas     ?
_exptl_crystal_density_method     'not measured'
_exptl_crystal_F_000     1376
_exptl_absorpt_coefficient_mu     0.114
_exptl_absorpt_correction_type     none
_exptl_special_details
;
IR (KBr, cm^-1^): 1607, 1574, 1510, 1337, 1298, 1256, 1175, 1130, 1073, 1030,
837, 808, 700; ^1^H NMR (CDCl~3~, \d p.p.m): 3.78 (s, 6H), 6.81 (d, 4H, J =
8.8 Hz), 7.17 (d, 4H, J = 8.8 Hz), 7.62--7.73 (m, 4H), 7.79 (d, 2H, J = 8.1
Hz), 7.88 (d, 2H, J = 8.1 Hz), 8.45 (m, 4H). ^13^C NMR (CDCl~3~, \d p.p.m):
55.3, 59.9, 114.1, 121.1, 124.2 (q, J = 3.7 Hz), 124.2 (q, J = 272.5 Hz),
125.8 (q, J = 3.6 Hz), 128.9, 129.2, 130.8, 131.1 (q, J = 30.5 Hz), 134.6,
135.4, 139.7, 146.3, 156.6, 157.4, 158.9; MS (EI): m/<i>z</i> 668
(<i>M</i>^+^, 100). Anal. Calcd for C~39~H~26~F~6~N~2~O~2~: C, 70.06; H, 3.92;
N, 4.19. Found: C, 70.32; H, 3.81; N, 4.24.
;
_diffrn_ambient_temperature     173.0(10)
_diffrn_radiation_type     'MoK\a'
_diffrn_radiation_wavelength     0.71073
_diffrn_radiation_monochromator     'Graphite Monochromator'
_diffrn_measurement_device_type     'Rigaku/MSC Mercury CCD'
_diffrn_measurement_method     '\f and \w'
_diffrn_detector_area_resol_mean     14.7059
_diffrn_reflns_number     20599
_diffrn_reflns_av_R_equivalents     0.0400
_diffrn_reflns_av_sigmaI/netI     0.0431
_diffrn_reflns_theta_min     3.02
_diffrn_reflns_theta_max     27.47
_diffrn_reflns_theta_full     27.47
_diffrn_measured_fraction_theta_max     0.797
_diffrn_measured_fraction_theta_full     0.797
_diffrn_reflns_limit_h_min     -11
_diffrn_reflns_limit_h_max     11
_diffrn_reflns_limit_k_min     -15
_diffrn_reflns_limit_k_max     13
_diffrn_reflns_limit_l_min     -30
_diffrn_reflns_limit_l_max     34
_refine_special_details
;
Refinement of <i>F</i>^2^ against ALL reflections. The weighted <i>R</i>-factor
<i>wR</i> and goodness of fit <i>S</i> are based on <i>F</i>^2^, conventional
<i>R</i>-factors <i>R</i> are based on <i>F</i>, with <i>F</i> set to zero for
negative <i>F</i>^2^. The threshold expression of <i>F</i>^2^ >
\s(<i>F</i>^2^) is used only for calculating <i>R</i>-factors(gt) <i>etc</i>.
and is not relevant to the choice of reflections for refinement.
<i>R</i>-factors based on <i>F</i>^2^ are statistically about twice as large
as those based on <i>F</i>, and <i>R</i>- factors based on ALL data will be
even larger. The fluorine atoms of the two trifluoromethyl groups are
disordered over two sites (F1--F6 and F7--F12) with occupancies of
0.66(2):0.34(2). The values were determined by refining site occupancies.
;
_reflns_number_total     3171
_reflns_number_gt     2849
_reflns_threshold_expression     I>2\s(I)
_refine_ls_structure_factor_coef     Fsqd
_refine_ls_matrix_type     full
_refine_ls_R_factor_all     0.0609
_refine_ls_R_factor_gt     0.0561
_refine_ls_wR_factor_gt     0.1421
_refine_ls_wR_factor_ref     0.1463
_refine_ls_goodness_of_fit_ref     1.046
_refine_ls_restrained_S_all     1.050
_refine_ls_number_reflns     3171
_refine_ls_number_parameters     498
_refine_ls_number_restraints     24
_refine_ls_hydrogen_treatment     constr
_refine_ls_weighting_scheme     calc
_refine_ls_weighting_details
         'calc w=1/[\s^2^(Fo^2^)+(0.1005P)^2^+0.7722P] where P=(Fo^2^+2Fc^2^)/3'
_atom_sites_solution_hydrogens     geom
_atom_sites_solution_primary     direct
_atom_sites_solution_secondary     difmap
_refine_ls_shift/su_max     0.004
_refine_ls_shift/su_mean     0.000
_refine_diff_density_max     0.284
_refine_diff_density_min     -0.251
_refine_ls_extinction_method     'SHELXL97 (Sheldrick, 2008)'
_refine_ls_extinction_coef     0.0027(15)
_refine_ls_extinction_expression
                                  'Fc^*^=kFc[1+0.001xFc^2^\l^3^/sin(2\q)]^-1/4^'
_refine_ls_abs_structure_details     none
loop_
    _atom_type_symbol
    _atom_type_description
    _atom_type_scat_dispersion_real
    _atom_type_scat_dispersion_imag
    _atom_type_scat_source
    'C' 'C' 0.0033 0.0016
                         'International Tables Vol C Tables 4.2.6.8 and 6.1.1.4'
    'H' 'H' 0.0000 0.0000
                         'International Tables Vol C Tables 4.2.6.8 and 6.1.1.4'
    'N' 'N' 0.0061 0.0033
                         'International Tables Vol C Tables 4.2.6.8 and 6.1.1.4'
    'O' 'O' 0.0106 0.0060
                         'International Tables Vol C Tables 4.2.6.8 and 6.1.1.4'
    'F' 'F' 0.0171 0.0103
                         'International Tables Vol C Tables 4.2.6.8 and 6.1.1.4'
_computing_data_collection     'CrystalClear (Rigaku/MSC, 2001)'
_computing_cell_refinement     'CrystalClear (Rigaku/MSC, 2001)'
_computing_data_reduction     'CrystalClear (Rigaku/MSC, 2001)'
_computing_structure_solution     'SHELXS97 (Sheldrick, 2008)'
_computing_structure_refinement     'SHELXL97 (Sheldrick, 2008)'
_computing_molecular_graphics
;
PLATON (Spek, 2003) and Mercury (Macrae <i>et al.</i>,  2006)
;
_computing_publication_material     'WinGX (Farrugia, 1999)'
loop_
    _atom_site_type_symbol
    _atom_site_label
    _atom_site_fract_x
    _atom_site_fract_y
    _atom_site_fract_z
    _atom_site_U_iso_or_equiv
    _atom_site_adp_type
    _atom_site_calc_flag
    _atom_site_refinement_flags
    _atom_site_occupancy
    _atom_site_disorder_assembly
    _atom_site_disorder_group
    C C1 -0.0417(4) -0.0056(3) 0.68651(14) 0.0225(8) Uani d . 1 . .
    C C2 -0.1083(4) -0.0379(3) 0.73646(14) 0.0221(8) Uani d . 1 . .
    C C3 -0.2401(4) -0.0855(3) 0.74784(15) 0.0243(8) Uani d . 1 . .
    H H3 -0.3053 -0.1065 0.7224 0.029 Uiso calc R 1 . .
    C C4 -0.2729(5) -0.1013(3) 0.79725(15) 0.0274(9) Uani d . 1 . .
    H H4 -0.3601 -0.1365 0.8061 0.033 Uiso calc R 1 . .
    C C5 -0.1782(4) -0.0656(3) 0.83462(14) 0.0241(8) Uani d . 1 . .
    C C6 -0.0207(4) -0.0069(3) 0.77591(14) 0.0217(8) Uani d . 1 . .
    C C7 0.1139(4) 0.0386(3) 0.75513(14) 0.0211(8) Uani d . 1 . .
    C C8 0.3389(4) 0.1127(3) 0.75455(15) 0.0227(8) Uani d . 1 . .
    C C9 0.3418(5) 0.1070(3) 0.70272(16) 0.0284(9) Uani d . 1 . .
    H H9 0.4251 0.1307 0.6853 0.034 Uiso calc R 1 . .
    C C10 0.2246(5) 0.0673(3) 0.67642(15) 0.0264(8) Uani d . 1 . .
    H H10 0.2256 0.0628 0.6412 0.032 Uiso calc R 1 . .
    C C11 0.1057(4) 0.0345(3) 0.70387(14) 0.0219(8) Uani d . 1 . .
    C C12 -0.0196(5) -0.2558(3) 0.57401(15) 0.0251(8) Uani d . 1 . .
    C C13 -0.0576(4) -0.2838(3) 0.62200(15) 0.0247(8) Uani d . 1 . .
    H H13 -0.0803 -0.3568 0.6298 0.030 Uiso calc R 1 . .
    C C14 -0.0625(4) -0.2046(3) 0.65879(15) 0.0237(8) Uani d . 1 . .
    H H14 -0.0888 -0.2247 0.6916 0.028 Uiso calc R 1 . .
    C C15 -0.0298(4) -0.0961(3) 0.64873(14) 0.0229(8) Uani d . 1 . .
    C C16 0.0115(4) -0.0708(3) 0.59949(15) 0.0258(9) Uani d . 1 . .
    H H16 0.0345 0.0019 0.5912 0.031 Uiso calc R 1 . .
    C C17 0.0190(5) -0.1496(3) 0.56326(15) 0.0266(9) Uani d . 1 . .
    H H17 0.0507 -0.1312 0.5308 0.032 Uiso calc R 1 . .
    C C18 -0.3207(4) 0.2477(3) 0.62886(15) 0.0265(9) Uani d . 1 . .
    C C19 -0.3525(4) 0.1388(3) 0.62095(15) 0.0262(9) Uani d . 1 . .
    H H19 -0.4372 0.1190 0.6034 0.031 Uiso calc R 1 . .
    C C20 -0.2610(4) 0.0602(3) 0.63860(15) 0.0256(9) Uani d . 1 . .
    H H20 -0.2836 -0.0138 0.6331 0.031 Uiso calc R 1 . .
    C C21 -0.1352(4) 0.0870(3) 0.66452(14) 0.0215(8) Uani d . 1 . .
    C C22 -0.1038(5) 0.1955(3) 0.67151(15) 0.0264(9) Uani d . 1 . .
    H H22 -0.0184 0.2153 0.6887 0.032 Uiso calc R 1 . .
    C C23 -0.1952(5) 0.2765(3) 0.65377(16) 0.0296(9) Uani d . 1 . .
    H H23 -0.1719 0.3506 0.6587 0.036 Uiso calc R 1 . .
    C C24 -0.0996(6) -0.4215(4) 0.53919(18) 0.0383(11) Uani d . 1 . .
    H H24A -0.0856 -0.4665 0.5096 0.058 Uiso calc R 1 . .
    H H24B -0.2013 -0.4010 0.5418 0.058 Uiso calc R 1 . .
    H H24C -0.0712 -0.4624 0.5688 0.058 Uiso calc R 1 . .
    C C25 -0.3891(6) 0.4316(3) 0.6160(2) 0.0477(13) Uani d . 1 . .
    H H25A -0.4691 0.4739 0.6022 0.072 Uiso calc R 1 . .
    H H25B -0.3007 0.4481 0.5976 0.072 Uiso calc R 1 . .
    H H25C -0.3760 0.4501 0.6510 0.072 Uiso calc R 1 . .
    C C26 -0.2127(4) -0.0782(3) 0.88795(14) 0.0250(8) Uani d . 1 . .
    C C27 -0.2372(5) -0.1807(4) 0.90810(15) 0.0302(9) Uani d . 1 . .
    H H27 -0.2328 -0.2428 0.8874 0.036 Uiso calc R 1 . .
    C C28 -0.2681(5) -0.1925(4) 0.95836(16) 0.0336(10) Uani d . 1 A .
    C C29 -0.2793(5) -0.1024(4) 0.98864(17) 0.0384(11) Uani d . 1 . .
    H H29 -0.3024 -0.1104 1.0228 0.046 Uiso calc R 1 . .
    C C30 -0.2569(5) -0.0014(4) 0.96899(17) 0.0395(11) Uani d . 1 . .
    H H30 -0.2646 0.0606 0.9897 0.047 Uiso calc R 1 . .
    C C31 -0.2231(5) 0.0109(4) 0.91903(16) 0.0325(10) Uani d . 1 . .
    H H31 -0.2070 0.0813 0.9060 0.039 Uiso calc R 1 . .
    C C32 0.4591(4) 0.1623(3) 0.78298(14) 0.0237(8) Uani d . 1 . .
    C C33 0.4380(4) 0.1942(3) 0.83220(16) 0.0270(9) Uani d . 1 . .
    H H33 0.3477 0.1814 0.8477 0.032 Uiso calc R 1 . .
    C C34 0.5474(5) 0.2441(3) 0.85863(15) 0.0274(9) Uani d . 1 A .
    C C35 0.6800(5) 0.2636(4) 0.83707(17) 0.0366(11) Uani d . 1 . .
    H H35 0.7541 0.2990 0.8552 0.044 Uiso calc R 1 . .
    C C36 0.7027(5) 0.2308(4) 0.78883(18) 0.0446(13) Uani d . 1 . .
    H H36 0.7941 0.2424 0.7739 0.053 Uiso calc R 1 . .
    C C37 0.5943(5) 0.1811(4) 0.76177(17) 0.0346(10) Uani d . 1 . .
    H H37 0.6120 0.1595 0.7285 0.041 Uiso calc R 1 . .
    C C38 -0.2852(7) -0.3031(4) 0.97895(19) 0.0466(12) Uani d U 1 . .
    C C39 0.5217(5) 0.2783(4) 0.91103(17) 0.0375(10) Uani d U 1 . .
    N N1 -0.0507(4) -0.0179(3) 0.82383(12) 0.0236(7) Uani d . 1 . .
    N N2 0.2259(4) 0.0768(3) 0.78144(12) 0.0233(7) Uani d . 1 . .
    O O1 -0.0136(4) -0.3268(2) 0.53532(11) 0.0343(7) Uani d . 1 . .
    O O2 -0.4209(3) 0.3188(2) 0.61156(12) 0.0369(8) Uani d . 1 . .
    F F1 -0.3382(15) -0.3725(10) 0.9461(4) 0.071(3) Uani d PU 0.660(17) A 1
    F F2 -0.3476(14) -0.3106(8) 1.0210(3) 0.075(3) Uani d PU 0.660(17) A 1
    F F3 -0.1500(9) -0.3518(9) 0.9890(5) 0.075(3) Uani d PU 0.660(17) A 1
    F F4 0.4349(13) 0.2060(11) 0.9350(2) 0.090(4) Uani d PU 0.660(17) A 1
    F F5 0.6399(7) 0.2656(8) 0.9387(4) 0.056(2) Uani d PU 0.660(17) A 1
    F F6 0.4708(16) 0.3715(9) 0.9164(3) 0.107(5) Uani d PU 0.660(17) A 1
    F F7 -0.422(3) -0.3074(18) 1.0018(14) 0.142(12) Uani d PU 0.340(17) A 2
    F F8 -0.198(4) -0.3251(18) 1.0103(10) 0.116(10) Uani d PU 0.340(17) A 2
    F F9 -0.307(3) -0.383(2) 0.9498(6) 0.074(7) Uani d PU 0.340(17) A 2
    F F10 0.559(3) 0.3875(16) 0.9153(8) 0.124(9) Uani d PU 0.340(17) A 2
    F F11 0.3896(12) 0.2861(18) 0.9235(6) 0.069(6) Uani d PU 0.340(17) A 2
    F F12 0.588(4) 0.238(3) 0.9431(10) 0.155(13) Uani d PU 0.340(17) A 2
loop_
    _atom_site_aniso_label
    _atom_site_aniso_U_11
    _atom_site_aniso_U_22
    _atom_site_aniso_U_33
    _atom_site_aniso_U_12
    _atom_site_aniso_U_13
    _atom_site_aniso_U_23
    C1 0.0176(19) 0.0241(19) 0.0257(19) -0.0006(15) -0.0014(16) 0.0025(15)
    C2 0.0169(19) 0.0242(19) 0.0252(19) -0.0001(15) 0.0009(16) 0.0004(14)
    C3 0.020(2) 0.026(2) 0.0266(19) -0.0040(15) -0.0008(16) -0.0027(15)
    C4 0.023(2) 0.029(2) 0.031(2) -0.0062(17) 0.0011(18) -0.0025(16)
    C5 0.023(2) 0.0240(19) 0.025(2) -0.0035(15) 0.0013(17) -0.0006(14)
    C6 0.0180(19) 0.0228(19) 0.0243(19) 0.0001(14) 0.0018(16) -0.0020(14)
    C7 0.0155(19) 0.0203(18) 0.028(2) -0.0030(14) -0.0008(16) -0.0001(14)
    C8 0.016(2) 0.024(2) 0.028(2) -0.0032(15) -0.0003(16) -0.0022(15)
    C9 0.018(2) 0.032(2) 0.035(2) -0.0064(16) 0.0030(18) 0.0009(17)
    C10 0.024(2) 0.030(2) 0.0254(19) -0.0004(16) 0.0033(17) -0.0005(16)
    C11 0.0164(19) 0.0226(19) 0.027(2) -0.0007(14) 0.0007(16) -0.0011(15)
    C12 0.021(2) 0.028(2) 0.027(2) 0.0017(16) -0.0005(17) -0.0002(15)
    C13 0.023(2) 0.0229(19) 0.028(2) 0.0017(15) 0.0007(17) -0.0014(15)
    C14 0.017(2) 0.027(2) 0.028(2) -0.0008(15) 0.0004(16) 0.0043(15)
    C15 0.019(2) 0.0254(19) 0.0242(19) -0.0010(15) -0.0004(16) 0.0004(14)
    C16 0.022(2) 0.0231(19) 0.032(2) -0.0031(16) 0.0001(17) 0.0008(15)
    C17 0.029(2) 0.028(2) 0.024(2) -0.0024(17) -0.0002(18) 0.0028(15)
    C18 0.022(2) 0.029(2) 0.028(2) 0.0028(16) -0.0010(17) 0.0028(16)
    C19 0.018(2) 0.031(2) 0.029(2) -0.0016(16) -0.0050(17) -0.0021(16)
    C20 0.024(2) 0.027(2) 0.0256(19) 0.0003(16) 0.0009(17) -0.0011(15)
    C21 0.019(2) 0.0231(19) 0.0228(19) 0.0021(15) 0.0016(15) -0.0022(14)
    C22 0.023(2) 0.026(2) 0.030(2) -0.0011(16) -0.0051(17) 0.0005(16)
    C23 0.025(2) 0.026(2) 0.038(2) -0.0023(16) 0.0002(19) 0.0042(17)
    C24 0.044(3) 0.031(2) 0.040(2) -0.007(2) 0.000(2) -0.0066(19)
    C25 0.038(3) 0.029(2) 0.076(4) 0.004(2) -0.011(3) 0.013(2)
    C26 0.0163(19) 0.034(2) 0.025(2) -0.0038(16) 0.0030(16) -0.0009(16)
    C27 0.029(2) 0.034(2) 0.028(2) -0.0080(17) -0.0002(18) 0.0006(16)
    C28 0.031(2) 0.039(2) 0.031(2) -0.0077(19) 0.000(2) 0.0056(18)
    C29 0.038(3) 0.048(3) 0.029(2) -0.007(2) 0.006(2) -0.0015(19)
    C30 0.041(3) 0.041(3) 0.036(2) -0.005(2) 0.007(2) -0.007(2)
    C31 0.033(2) 0.033(2) 0.032(2) -0.0027(19) 0.0080(19) -0.0064(18)
    C32 0.018(2) 0.026(2) 0.027(2) -0.0035(15) -0.0008(16) -0.0011(15)
    C33 0.016(2) 0.030(2) 0.034(2) -0.0025(15) -0.0013(17) -0.0039(16)
    C34 0.021(2) 0.033(2) 0.027(2) -0.0036(17) -0.0029(17) -0.0030(16)
    C35 0.023(2) 0.052(3) 0.035(2) -0.013(2) -0.0026(19) -0.004(2)
    C36 0.024(2) 0.073(4) 0.036(3) -0.020(2) 0.002(2) -0.010(2)
    C37 0.023(2) 0.051(3) 0.029(2) -0.0058(19) 0.0029(18) -0.0136(19)
    C38 0.060(3) 0.046(3) 0.033(2) -0.008(3) -0.003(2) 0.013(2)
    C39 0.026(2) 0.055(3) 0.031(2) -0.004(2) -0.0031(19) -0.010(2)
    N1 0.0190(17) 0.0266(17) 0.0253(17) -0.0033(13) 0.0040(14) -0.0002(13)
    N2 0.0191(17) 0.0255(17) 0.0251(16) -0.0004(13) 0.0001(14) -0.0011(12)
    O1 0.043(2) 0.0291(16) 0.0307(15) -0.0046(13) 0.0021(14) -0.0048(12)
    O2 0.0261(17) 0.0336(17) 0.051(2) 0.0062(13) -0.0094(15) 0.0072(14)
    F1 0.103(6) 0.037(4) 0.072(5) -0.032(4) -0.048(4) 0.020(3)
    F2 0.122(8) 0.061(4) 0.041(3) -0.009(6) 0.028(4) 0.014(3)
    F3 0.065(4) 0.054(5) 0.107(8) 0.009(3) -0.020(4) 0.021(5)
    F4 0.100(7) 0.139(8) 0.031(3) -0.077(7) 0.024(4) -0.021(4)
    F5 0.025(3) 0.114(5) 0.030(3) 0.006(3) -0.007(2) -0.026(3)
    F6 0.190(13) 0.088(6) 0.042(4) 0.105(7) -0.025(6) -0.020(4)
    F7 0.137(16) 0.061(9) 0.23(3) 0.015(13) 0.144(18) 0.045(15)
    F8 0.18(2) 0.060(12) 0.108(19) -0.014(15) -0.081(18) 0.035(11)
    F9 0.16(2) 0.050(8) 0.016(5) 0.015(9) 0.021(8) 0.016(4)
    F10 0.17(2) 0.097(10) 0.102(12) -0.089(13) 0.058(12) -0.076(9)
    F11 0.031(5) 0.114(15) 0.061(8) -0.013(6) 0.023(5) -0.051(9)
    F12 0.18(2) 0.22(2) 0.057(10) 0.17(2) -0.014(16) -0.015(15)
_geom_special_details
;
All e.s.d.'s (except the e.s.d. in the dihedral angle between two l.s. planes)
are estimated using the full covariance matrix. The cell e.s.d.'s are taken
into account individually in the estimation of e.s.d.'s in distances, angles
and torsion angles; correlations between e.s.d.'s in cell parameters are only
used when they are defined by crystal symmetry. An approximate (isotropic)
treatment of cell e.s.d.'s is used for estimating e.s.d.'s involving l.s.
planes.
;
loop_
    _geom_bond_atom_site_label_1
    _geom_bond_atom_site_label_2
    _geom_bond_site_symmetry_2
    _geom_bond_distance
    _geom_bond_publ_flag
    C1 C15 . 1.516(5) ?
    C1 C11 . 1.529(5) ?
    C1 C2 . 1.534(5) ?
    C1 C21 . 1.553(5) ?
    C2 C3 . 1.391(5) ?
    C2 C6 . 1.392(6) ?
    C3 C4 . 1.379(6) ?
    C3 H3 . 0.9500 ?
    C4 C5 . 1.407(6) ?
    C4 H4 . 0.9500 ?
    C5 N1 . 1.354(5) ?
    C5 C26 . 1.480(5) ?
    C6 N1 . 1.328(5) ?
    C6 C7 . 1.480(5) ?
    C7 N2 . 1.344(5) ?
    C7 C11 . 1.384(5) ?
    C8 N2 . 1.350(5) ?
    C8 C9 . 1.398(6) ?
    C8 C32 . 1.486(5) ?
    C9 C10 . 1.388(6) ?
    C9 H9 . 0.9500 ?
    C10 C11 . 1.389(6) ?
    C10 H10 . 0.9500 ?
    C12 O1 . 1.364(5) ?
    C12 C13 . 1.384(6) ?
    C12 C17 . 1.391(5) ?
    C13 C14 . 1.393(6) ?
    C13 H13 . 0.9500 ?
    C14 C15 . 1.401(5) ?
    C14 H14 . 0.9500 ?
    C15 C16 . 1.416(6) ?
    C16 C17 . 1.380(5) ?
    C16 H16 . 0.9500 ?
    C17 H17 . 0.9500 ?
    C18 O2 . 1.362(5) ?
    C18 C23 . 1.391(6) ?
    C18 C19 . 1.393(6) ?
    C19 C20 . 1.376(6) ?
    C19 H19 . 0.9500 ?
    C20 C21 . 1.401(6) ?
    C20 H20 . 0.9500 ?
    C21 C22 . 1.385(5) ?
    C22 C23 . 1.396(6) ?
    C22 H22 . 0.9500 ?
    C23 H23 . 0.9500 ?
    C24 O1 . 1.421(5) ?
    C24 H24A . 0.9800 ?
    C24 H24B . 0.9800 ?
    C24 H24C . 0.9800 ?
    C25 O2 . 1.430(6) ?
    C25 H25A . 0.9800 ?
    C25 H25B . 0.9800 ?
    C25 H25C . 0.9800 ?
    C26 C31 . 1.387(6) ?
    C26 C27 . 1.396(6) ?
    C27 C28 . 1.392(6) ?
    C27 H27 . 0.9500 ?
    C28 C29 . 1.385(6) ?
    C28 C38 . 1.483(7) ?
    C29 C30 . 1.371(7) ?
    C29 H29 . 0.9500 ?
    C30 C31 . 1.390(7) ?
    C30 H30 . 0.9500 ?
    C31 H31 . 0.9500 ?
    C32 C37 . 1.398(6) ?
    C32 C33 . 1.397(6) ?
    C33 C34 . 1.385(6) ?
    C33 H33 . 0.9500 ?
    C34 C35 . 1.383(6) ?
    C34 C39 . 1.493(6) ?
    C35 C36 . 1.378(7) ?
    C35 H35 . 0.9500 ?
    C36 C37 . 1.387(6) ?
    C36 H36 . 0.9500 ?
    C37 H37 . 0.9500 ?
    C38 F8 . 1.20(2) ?
    C38 F9 . 1.28(2) ?
    C38 F2 . 1.275(10) ?
    C38 F1 . 1.328(11) ?
    C38 F3 . 1.418(10) ?
    C38 F7 . 1.417(19) ?
    C39 F12 . 1.17(2) ?
    C39 F11 . 1.275(11) ?
    C39 F6 . 1.253(8) ?
    C39 F5 . 1.336(9) ?
    C39 F10 . 1.399(16) ?
    C39 F4 . 1.366(8) ?
    F5 O1 2_555 2.953(11) ?
    F8 O2 2_455 2.94(3) ?
    F12 O1 2_555 2.80(3) ?
loop_
    _geom_angle_atom_site_label_1
    _geom_angle_atom_site_label_2
    _geom_angle_atom_site_label_3
    _geom_angle_site_symmetry_1
    _geom_angle_site_symmetry_3
    _geom_angle
    _geom_angle_publ_flag
    C15 C1 C11 . . 112.3(3) ?
    C15 C1 C2 . . 115.2(3) ?
    C11 C1 C2 . . 100.2(3) ?
    C15 C1 C21 . . 109.2(3) ?
    C11 C1 C21 . . 112.2(3) ?
    C2 C1 C21 . . 107.5(3) ?
    C3 C2 C6 . . 117.5(4) ?
    C3 C2 C1 . . 131.1(4) ?
    C6 C2 C1 . . 111.3(3) ?
    C4 C3 C2 . . 117.8(4) ?
    C4 C3 H3 . . 121.1 ?
    C2 C3 H3 . . 121.1 ?
    C3 C4 C5 . . 120.6(4) ?
    C3 C4 H4 . . 119.7 ?
    C5 C4 H4 . . 119.7 ?
    N1 C5 C4 . . 121.9(4) ?
    N1 C5 C26 . . 116.3(3) ?
    C4 C5 C26 . . 121.7(4) ?
    N1 C6 C2 . . 126.3(4) ?
    N1 C6 C7 . . 125.7(3) ?
    C2 C6 C7 . . 108.0(3) ?
    N2 C7 C11 . . 125.6(4) ?
    N2 C7 C6 . . 125.9(3) ?
    C11 C7 C6 . . 108.5(3) ?
    N2 C8 C9 . . 122.3(4) ?
    N2 C8 C32 . . 116.3(3) ?
    C9 C8 C32 . . 121.4(4) ?
    C10 C9 C8 . . 120.8(4) ?
    C10 C9 H9 . . 119.6 ?
    C8 C9 H9 . . 119.6 ?
    C11 C10 C9 . . 117.0(4) ?
    C11 C10 H10 . . 121.5 ?
    C9 C10 H10 . . 121.5 ?
    C7 C11 C10 . . 118.5(4) ?
    C7 C11 C1 . . 111.5(3) ?
    C10 C11 C1 . . 130.0(4) ?
    O1 C12 C13 . . 124.3(4) ?
    O1 C12 C17 . . 115.9(4) ?
    C13 C12 C17 . . 119.7(4) ?
    C12 C13 C14 . . 119.8(4) ?
    C12 C13 H13 . . 120.1 ?
    C14 C13 H13 . . 120.1 ?
    C13 C14 C15 . . 121.8(4) ?
    C13 C14 H14 . . 119.1 ?
    C15 C14 H14 . . 119.1 ?
    C14 C15 C16 . . 116.8(4) ?
    C14 C15 C1 . . 124.1(3) ?
    C16 C15 C1 . . 119.1(3) ?
    C17 C16 C15 . . 121.3(4) ?
    C17 C16 H16 . . 119.3 ?
    C15 C16 H16 . . 119.3 ?
    C16 C17 C12 . . 120.3(4) ?
    C16 C17 H17 . . 119.8 ?
    C12 C17 H17 . . 119.8 ?
    O2 C18 C23 . . 124.9(4) ?
    O2 C18 C19 . . 115.2(4) ?
    C23 C18 C19 . . 119.9(4) ?
    C20 C19 C18 . . 119.9(4) ?
    C20 C19 H19 . . 120.1 ?
    C18 C19 H19 . . 120.1 ?
    C19 C20 C21 . . 121.3(4) ?
    C19 C20 H20 . . 119.3 ?
    C21 C20 H20 . . 119.3 ?
    C22 C21 C20 . . 118.2(4) ?
    C22 C21 C1 . . 122.9(4) ?
    C20 C21 C1 . . 118.8(3) ?
    C21 C22 C23 . . 121.3(4) ?
    C21 C22 H22 . . 119.4 ?
    C23 C22 H22 . . 119.4 ?
    C18 C23 C22 . . 119.4(4) ?
    C18 C23 H23 . . 120.3 ?
    C22 C23 H23 . . 120.3 ?
    O1 C24 H24A . . 109.5 ?
    O1 C24 H24B . . 109.5 ?
    H24A C24 H24B . . 109.5 ?
    O1 C24 H24C . . 109.5 ?
    H24A C24 H24C . . 109.5 ?
    H24B C24 H24C . . 109.5 ?
    O2 C25 H25A . . 109.5 ?
    O2 C25 H25B . . 109.5 ?
    H25A C25 H25B . . 109.5 ?
    O2 C25 H25C . . 109.5 ?
    H25A C25 H25C . . 109.5 ?
    H25B C25 H25C . . 109.5 ?
    C31 C26 C27 . . 118.3(4) ?
    C31 C26 C5 . . 121.1(4) ?
    C27 C26 C5 . . 120.6(4) ?
    C28 C27 C26 . . 120.5(4) ?
    C28 C27 H27 . . 119.8 ?
    C26 C27 H27 . . 119.8 ?
    C29 C28 C27 . . 120.3(4) ?
    C29 C28 C38 . . 120.9(4) ?
    C27 C28 C38 . . 118.8(4) ?
    C30 C29 C28 . . 119.6(4) ?
    C30 C29 H29 . . 120.2 ?
    C28 C29 H29 . . 120.2 ?
    C29 C30 C31 . . 120.5(4) ?
    C29 C30 H30 . . 119.8 ?
    C31 C30 H30 . . 119.8 ?
    C26 C31 C30 . . 120.9(4) ?
    C26 C31 H31 . . 119.6 ?
    C30 C31 H31 . . 119.6 ?
    C37 C32 C33 . . 117.8(4) ?
    C37 C32 C8 . . 122.1(4) ?
    C33 C32 C8 . . 120.0(4) ?
    C34 C33 C32 . . 120.7(4) ?
    C34 C33 H33 . . 119.6 ?
    C32 C33 H33 . . 119.6 ?
    C35 C34 C33 . . 121.0(4) ?
    C35 C34 C39 . . 119.4(4) ?
    C33 C34 C39 . . 119.7(4) ?
    C36 C35 C34 . . 118.8(4) ?
    C36 C35 H35 . . 120.6 ?
    C34 C35 H35 . . 120.6 ?
    C35 C36 C37 . . 121.0(4) ?
    C35 C36 H36 . . 119.5 ?
    C37 C36 H36 . . 119.5 ?
    C36 C37 C32 . . 120.7(4) ?
    C36 C37 H37 . . 119.7 ?
    C32 C37 H37 . . 119.7 ?
    F2 C38 F1 . . 112.1(8) ?
    F2 C38 F3 . . 101.7(7) ?
    F1 C38 F3 . . 100.5(8) ?
    F9 C38 C28 . . 119.8(10) ?
    F2 C38 C28 . . 116.6(7) ?
    F1 C38 C28 . . 112.6(6) ?
    F3 C38 C28 . . 111.6(7) ?
    C28 C38 F7 . . 107.0(10) ?
    F6 C39 F5 . . 110.7(7) ?
    F6 C39 F4 . . 109.0(8) ?
    F5 C39 F4 . . 98.3(7) ?
    F11 C39 C34 . . 115.1(7) ?
    F6 C39 C34 . . 115.4(5) ?
    F5 C39 C34 . . 111.3(6) ?
    F10 C39 C34 . . 108.1(9) ?
    F4 C39 C34 . . 110.9(5) ?
    C6 N1 C5 . . 115.9(3) ?
    C7 N2 C8 . . 115.7(3) ?
    C12 O1 C24 . . 116.8(3) ?
    C18 O2 C25 . . 117.4(4) ?
loop_
    _geom_torsion_atom_site_label_1
    _geom_torsion_atom_site_label_2
    _geom_torsion_atom_site_label_3
    _geom_torsion_atom_site_label_4
    _geom_torsion_site_symmetry_1
    _geom_torsion_site_symmetry_2
    _geom_torsion_site_symmetry_3
    _geom_torsion_site_symmetry_4
    _geom_torsion
    _geom_torsion_publ_flag
    C15 C1 C2 C3 . . . . -56.1(6) ?
    C11 C1 C2 C3 . . . . -176.8(4) ?
    C21 C1 C2 C3 . . . . 65.9(5) ?
    C15 C1 C2 C6 . . . . 127.9(4) ?
    C11 C1 C2 C6 . . . . 7.2(4) ?
    C21 C1 C2 C6 . . . . -110.1(4) ?
    C6 C2 C3 C4 . . . . -1.7(6) ?
    C1 C2 C3 C4 . . . . -177.5(4) ?
    C2 C3 C4 C5 . . . . 2.8(6) ?
    C3 C4 C5 N1 . . . . -2.0(6) ?
    C3 C4 C5 C26 . . . . 178.0(4) ?
    C3 C2 C6 N1 . . . . -0.3(6) ?
    C1 C2 C6 N1 . . . . 176.3(4) ?
    C3 C2 C6 C7 . . . . 178.5(3) ?
    C1 C2 C6 C7 . . . . -4.9(4) ?
    N1 C6 C7 N2 . . . . -0.7(6) ?
    C2 C6 C7 N2 . . . . -179.5(4) ?
    N1 C6 C7 C11 . . . . 178.8(4) ?
    C2 C6 C7 C11 . . . . 0.0(4) ?
    N2 C8 C9 C10 . . . . 2.4(6) ?
    C32 C8 C9 C10 . . . . -175.5(4) ?
    C8 C9 C10 C11 . . . . 0.3(6) ?
    N2 C7 C11 C10 . . . . 3.3(6) ?
    C6 C7 C11 C10 . . . . -176.2(3) ?
    N2 C7 C11 C1 . . . . -175.6(3) ?
    C6 C7 C11 C1 . . . . 4.9(4) ?
    C9 C10 C11 C7 . . . . -3.0(6) ?
    C9 C10 C11 C1 . . . . 175.7(4) ?
    C15 C1 C11 C7 . . . . -130.0(3) ?
    C2 C1 C11 C7 . . . . -7.3(4) ?
    C21 C1 C11 C7 . . . . 106.6(4) ?
    C15 C1 C11 C10 . . . . 51.2(5) ?
    C2 C1 C11 C10 . . . . 174.0(4) ?
    C21 C1 C11 C10 . . . . -72.1(5) ?
    O1 C12 C13 C14 . . . . -179.1(4) ?
    C17 C12 C13 C14 . . . . 2.6(6) ?
    C12 C13 C14 C15 . . . . 0.0(6) ?
    C13 C14 C15 C16 . . . . -1.2(6) ?
    C13 C14 C15 C1 . . . . 176.3(4) ?
    C11 C1 C15 C14 . . . . 107.7(4) ?
    C2 C1 C15 C14 . . . . -6.1(6) ?
    C21 C1 C15 C14 . . . . -127.2(4) ?
    C11 C1 C15 C16 . . . . -74.9(5) ?
    C2 C1 C15 C16 . . . . 171.3(4) ?
    C21 C1 C15 C16 . . . . 50.2(5) ?
    C14 C15 C16 C17 . . . . 0.0(6) ?
    C1 C15 C16 C17 . . . . -177.7(4) ?
    C15 C16 C17 C12 . . . . 2.6(7) ?
    O1 C12 C17 C16 . . . . 177.7(4) ?
    C13 C12 C17 C16 . . . . -3.8(7) ?
    O2 C18 C19 C20 . . . . -177.6(4) ?
    C23 C18 C19 C20 . . . . 1.2(6) ?
    C18 C19 C20 C21 . . . . -0.1(6) ?
    C19 C20 C21 C22 . . . . -0.8(6) ?
    C19 C20 C21 C1 . . . . 176.0(4) ?
    C15 C1 C21 C22 . . . . -140.5(4) ?
    C11 C1 C21 C22 . . . . -15.4(5) ?
    C2 C1 C21 C22 . . . . 93.8(4) ?
    C15 C1 C21 C20 . . . . 42.9(5) ?
    C11 C1 C21 C20 . . . . 168.0(3) ?
    C2 C1 C21 C20 . . . . -82.8(4) ?
    C20 C21 C22 C23 . . . . 0.6(6) ?
    C1 C21 C22 C23 . . . . -176.0(4) ?
    O2 C18 C23 C22 . . . . 177.3(4) ?
    C19 C18 C23 C22 . . . . -1.3(6) ?
    C21 C22 C23 C18 . . . . 0.4(6) ?
    N1 C5 C26 C31 . . . . 59.9(5) ?
    C4 C5 C26 C31 . . . . -120.1(5) ?
    N1 C5 C26 C27 . . . . -120.8(4) ?
    C4 C5 C26 C27 . . . . 59.2(6) ?
    C31 C26 C27 C28 . . . . -1.4(6) ?
    C5 C26 C27 C28 . . . . 179.3(4) ?
    C26 C27 C28 C29 . . . . 2.0(7) ?
    C26 C27 C28 C38 . . . . -176.5(5) ?
    C27 C28 C29 C30 . . . . -1.3(7) ?
    C38 C28 C29 C30 . . . . 177.2(5) ?
    C28 C29 C30 C31 . . . . 0.0(8) ?
    C27 C26 C31 C30 . . . . 0.1(6) ?
    C5 C26 C31 C30 . . . . 179.4(4) ?
    C29 C30 C31 C26 . . . . 0.6(7) ?
    N2 C8 C32 C37 . . . . 165.7(4) ?
    C9 C8 C32 C37 . . . . -16.2(6) ?
    N2 C8 C32 C33 . . . . -15.8(6) ?
    C9 C8 C32 C33 . . . . 162.3(4) ?
    C37 C32 C33 C34 . . . . 1.0(6) ?
    C8 C32 C33 C34 . . . . -177.6(4) ?
    C32 C33 C34 C35 . . . . -0.1(7) ?
    C32 C33 C34 C39 . . . . 179.4(4) ?
    C33 C34 C35 C36 . . . . -1.0(7) ?
    C39 C34 C35 C36 . . . . 179.4(5) ?
    C34 C35 C36 C37 . . . . 1.3(8) ?
    C35 C36 C37 C32 . . . . -0.4(8) ?
    C33 C32 C37 C36 . . . . -0.7(7) ?
    C8 C32 C37 C36 . . . . 177.8(4) ?
    C29 C28 C38 F2 . . . . 18.5(10) ?
    C27 C28 C38 F2 . . . . -163.0(8) ?
    C29 C28 C38 F1 . . . . 150.2(9) ?
    C27 C28 C38 F1 . . . . -31.3(10) ?
    C29 C28 C38 F3 . . . . -97.7(8) ?
    C27 C28 C38 F3 . . . . 80.8(8) ?
    C35 C34 C39 F6 . . . . 91.0(10) ?
    C33 C34 C39 F6 . . . . -88.6(10) ?
    C35 C34 C39 F5 . . . . -36.2(7) ?
    C33 C34 C39 F5 . . . . 144.2(6) ?
    C35 C34 C39 F4 . . . . -144.6(8) ?
    C33 C34 C39 F4 . . . . 35.9(10) ?
    C2 C6 N1 C5 . . . . 1.1(6) ?
    C7 C6 N1 C5 . . . . -177.5(3) ?
    C4 C5 N1 C6 . . . . 0.0(5) ?
    C26 C5 N1 C6 . . . . -180.0(3) ?
    C11 C7 N2 C8 . . . . -0.7(6) ?
    C6 C7 N2 C8 . . . . 178.8(3) ?
    C9 C8 N2 C7 . . . . -2.2(6) ?
    C32 C8 N2 C7 . . . . 175.8(3) ?
    C13 C12 O1 C24 . . . . 24.3(6) ?
    C17 C12 O1 C24 . . . . -157.3(4) ?
    C23 C18 O2 C25 . . . . 5.1(6) ?
    C19 C18 O2 C25 . . . . -176.2(4) ?
data_global
_journal_date_recd_electronic     2008-09-27
_journal_date_accepted     2008-10-20
_journal_name_full     'Acta Crystallographica, Section E'
_journal_year     2008
_journal_volume     64
_journal_issue     11
_journal_page_first     o2183
_journal_page_last     o2183
_journal_paper_category     QO
_journal_coeditor_code     HB2809
_publ_contact_author_name     'Ono, Katsuhiko'
_publ_contact_author_address
;
Department of Materials Science and Engineering,
Nagoya Institute of Technology,
Gokiso, Showa-ku, Nagoya 466-8555, Japan
;
_publ_contact_author_email     ono.katsuhiko@nitech.ac.jp
_publ_contact_author_fax     +81-52-735-5407
_publ_contact_author_phone     +81-52-735-5407
_publ_section_title
;\
5,5-Bis(4-methoxyphenyl)-2,8-bis[3-(trifluoromethyl)phenyl]-5<i>H</i>-\
cyclopenta[2,1<i>-b</i>:3,4<i>-b</i>']dipyridine
;
loop_
    _publ_author_name
    _publ_author_address
    'Ono, Katsuhiko'
;
Department of Materials Science and Engineering,
Nagoya Institute of Technology,
Gokiso, Showa-ku, Nagoya 466-8555, Japan
;
    'Tomura, Masaaki'
;
Institute for Molecular Science,
Myodaiji, Okazaki 444-8585, Japan
;
    'Saito, Katsuhiro'
;
Department of Materials Science and Engineering,
Nagoya Institute of Technology,
Gokiso, Showa-ku, Nagoya 466-8555, Japan
;
