# Supplementary material for: 5,5-Bis(4-methoxy­phen­yl)-2,8-bis­[3-(trifluoro­meth­yl)phen­yl]-5H-cyclo­penta­[2,1-b:3,4-b’]dipyridine
Source: Acta Crystallogr Sect E Struct Rep Online. 2008 Oct 25;64(Pt 11):o2183. doi: 10.1107/S160053680803420X (PMC2959745; doi:10.1107/S160053680803420X)
Supplement: Supplementary file 2 [file e-64-o2183-Isup2.hkl]

# 
# h,k,l, Fc-squared, Fo-squared, sigma(Fo-squared) and status flag 
# 
data_I
_shelx_title
;
5,5-Bis(4-methoxyphenyl)-2,8-bis[3-(trifluoromethyl)phenyl]-5H-
cyclopenta[2,1-b:3,4-b']dipyridine
;
_shelx_refln_list_code          4 
_shelx_F_calc_maximum      175.49 
_exptl_crystal_F_000      1376.00 
_reflns_d_resolution_high  0.7703 
 
loop_ 
 _symmetry_equiv_pos_as_xyz 
 'x, y, z' 
 '-x+1/2, -y, z+1/2' 
 'x+1/2, -y+1/2, -z' 
 '-x, y+1/2, -z+1/2' 
 
_cell_length_a     9.2830 
_cell_length_b    12.3570 
_cell_length_c    26.9410 
_cell_angle_alpha  90.000 
_cell_angle_beta   90.000 
_cell_angle_gamma  90.000 
 
_shelx_F_squared_multiplier     1.000 
 
loop_ 
 _refln_index_h 
 _refln_index_k 
 _refln_index_l 
 _refln_F_squared_calc 
 _refln_F_squared_meas 
 _refln_F_squared_sigma 
 _refln_observed_status 
   2   0   0      453.90      403.86     21.89 o 
   4   0   0     4381.21     4857.16    117.02 o 
   6   0   0      634.75      618.79     45.12 o 
   8   0   0      163.28      132.89     35.83 o 
  10   0   0       89.89       32.45     32.64 o 
   2   1   0     5142.54     5200.61     51.51 o 
   3   1   0     9016.26     9511.52    116.60 o 
   4   1   0     1117.78     1015.43     31.79 o 
   5   1   0     3687.80     4076.73     74.48 o 
   6   1   0      300.94      346.32     27.40 o 
   7   1   0       15.19       24.37     16.61 o 
   9   1   0      258.25      285.46     59.76 o 
   0   2   0     8513.02     8033.29     50.12 o 
   1   2   0      968.56      831.43     14.19 o 
   2   2   0     4507.00     4541.24     47.40 o 
   4   2   0      990.94     1127.47     34.37 o 
   5   2   0     1360.88     1522.36     48.81 o 
   6   2   0      509.64      602.68     28.96 o 
   7   2   0      138.08      132.86     16.98 o 
   8   2   0     1690.37     1735.97     92.54 o 
   9   2   0     1293.84     1660.33    157.62 o 
   1   3   0     7262.88     6637.18     32.65 o 
   2   3   0       62.38       51.50      4.76 o 
   3   3   0     1248.88     1296.83     28.99 o 
   4   3   0      270.01      275.88     18.84 o 
   5   3   0     1165.62     1280.00     44.60 o 
   6   3   0      252.99      192.76     19.36 o 
   7   3   0     3961.67     4210.72    144.52 o 
   8   3   0     2653.87     3037.78    132.50 o 
   9   3   0      202.11      205.39     36.67 o 
   0   4   0      870.93      912.18     16.46 o 
   1   4   0      208.42      139.85      5.98 o 
   2   4   0     2222.87     2204.17     26.99 o 
   3   4   0     1964.70     2093.13     33.31 o 
   4   4   0      162.47      162.91     12.27 o 
   5   4   0      580.59      648.98     26.46 o 
   6   4   0      596.60      656.95     32.10 o 
   7   4   0      997.58     1193.42     47.59 o 
   8   4   0      400.91      391.75     50.53 o 
   9   4   0      104.67      132.68     40.40 o 
  10   4   0      128.42      146.76     48.16 o 
  11   4   0      198.73      173.99     41.42 o 
   2   5   0    11759.12    12289.92    132.83 o 
   3   5   0       17.40       14.93      6.70 o 
   4   5   0       30.73       40.10      6.66 o 
   6   5   0     1599.95     1833.61     44.92 o 
   7   5   0      231.01      277.24     23.48 o 
  10   5   0      276.02      266.83     33.91 o 
   0   6   0      858.44      927.61     19.88 o 
   1   6   0      233.72      250.13      8.64 o 
   2   6   0     6694.88     7452.69     57.82 o 
   3   6   0      463.11      452.79     14.88 o 
   4   6   0       19.58       18.67      6.98 o 
   5   6   0      232.34      235.23     14.46 o 
   6   6   0      465.41      649.55     32.10 o 
   7   6   0     1137.61     1300.68     45.78 o 
  10   6   0       79.98       61.38     17.67 o 
   1   7   0      118.14      100.72      6.56 o 
   2   7   0     1048.21     1102.64     24.02 o 
   3   7   0      378.41      443.49     16.29 o 
   5   7   0      576.39      624.41     22.44 o 
   6   7   0      789.05      996.21     35.90 o 
   7   7   0       48.09       30.85      8.56 o 
   8   7   0      288.47      267.55     29.61 o 
   0   8   0      747.34      751.26     34.69 o 
   1   8   0       68.55       50.54      8.58 o 
   2   8   0      112.48      113.67      7.68 o 
   3   8   0      309.01      415.92     37.37 o 
   5   8   0        4.68       30.26     16.86 o 
   6   8   0     2784.73     3441.18     77.92 o 
   7   8   0       56.41       41.13     10.89 o 
   8   8   0      217.59      224.28     28.34 o 
  10   8   0      195.40      202.80     38.45 o 
   1   9   0       66.12       78.00     16.30 o 
   2   9   0     1061.95     1143.92     34.82 o 
   3   9   0      199.80      411.75     29.34 o 
   4   9   0        0.01       14.43     18.35 o 
   5   9   0     1645.66     1809.02     68.05 o 
   6   9   0      339.43      279.08     24.48 o 
   7   9   0       27.89       24.54     12.79 o 
   8   9   0      195.24      201.73     27.37 o 
   9   9   0      152.80      141.47     24.13 o 
   0  10   0     1054.13      940.58     86.63 o 
   1  10   0      116.88      105.68     25.55 o 
   2  10   0       67.40       73.31     23.33 o 
   3  10   0      342.93      385.61     24.86 o 
   4  10   0      515.79      576.61     28.32 o 
   5  10   0       22.34       18.53     10.28 o 
   6  10   0      479.75      455.65     34.95 o 
   8  10   0       44.72       44.10     19.56 o 
   1  11   0      750.90      890.48     92.58 o 
   2  11   0      856.76      973.06     53.17 o 
   3  11   0       92.42      170.27     28.88 o 
   4  11   0     2271.71     2754.78    164.15 o 
   5  11   0      129.65      121.90     13.11 o 
   6  11   0       37.89       25.10     14.18 o 
   8  11   0      238.30      266.62     35.04 o 
   1  12   0       62.67       53.44     21.52 o 
   5  12   0       65.11      203.02     57.33 o 
   6  12   0       44.89       78.69     48.91 o 
   1  13   0       74.80       40.76     31.11 o 
   4  13   0      246.52      207.87     37.78 o 
   5  13   0       52.36       69.73     31.28 o 
   6  13   0       93.16       82.44     23.65 o 
   7  13   0       48.01       37.19     37.89 o 
   3  14   0      269.53      212.33     54.81 o 
   1  15   0       29.68       46.83     27.23 o 
   3  15   0       44.58       41.47     43.18 o 
   2   0   1     2356.09     2334.93     32.78 o 
   3   0   1     3676.62     3696.36     48.39 o 
   5   0   1      137.71      151.47     16.73 o 
   6   0   1       97.09       80.68     14.50 o 
   7   0   1       59.14       56.12     14.14 o 
   8   0   1      117.92      121.00     26.64 o 
   9   0   1     1439.13     1453.59    138.47 o 
  10   0   1       94.81       83.75     47.79 o 
   3   1   1     1216.26     1221.12     23.22 o 
   4   1   1     2310.98     2501.78     37.60 o 
   5   1   1     2389.91     2708.54     41.27 o 
   6   1   1      614.02      639.77     22.39 o 
   8   1   1     1431.15     1556.49     60.93 o 
   9   1   1      314.91      331.79     36.68 o 
   0   2   1     1785.68     1530.93     20.30 o 
   1   2   1    25757.23    26631.76    138.72 o 
   2   2   1     3221.03     3217.73     24.20 o 
   3   2   1      642.59      691.88     17.62 o 
   4   2   1     3033.31     3427.59     46.33 o 
   5   2   1     1624.46     1658.72     36.58 o 
   6   2   1      810.80      847.59     24.00 o 
   7   2   1      176.06      169.00     13.75 o 
   8   2   1       45.84       40.04     15.13 o 
   9   2   1      247.82      274.00     61.89 o 
  10   2   1      315.93      310.11     45.51 o 
   0   3   1    10982.78    10165.42     51.20 o 
   1   3   1    29420.54    30266.64     90.24 o 
   2   3   1      609.92      539.87     10.64 o 
   3   3   1     1936.50     2096.35     27.20 o 
   4   3   1      484.85      469.08     17.31 o 
   5   3   1      217.16      188.97     12.62 o 
   6   3   1      177.18      185.74     13.94 o 
   7   3   1      860.50     1008.11     33.32 o 
   8   3   1       45.12       48.09     14.41 o 
   9   3   1       80.04       56.73     19.62 o 
   0   4   1      593.72      447.54     12.19 o 
   1   4   1     7522.59     7197.85     26.49 o 
   2   4   1     5170.96     5283.20     36.79 o 
   3   4   1       42.22       40.23      4.43 o 
   4   4   1      526.95      498.03     15.50 o 
   5   4   1      472.63      543.37     16.25 o 
   6   4   1       63.96       58.75      8.19 o 
   8   4   1      510.36      512.94     36.75 o 
   9   4   1      326.73      330.08     46.68 o 
  10   4   1       31.34       32.86     16.08 o 
  11   4   1       34.21       13.05     16.81 o 
   0   5   1     3038.08     2716.44     31.27 o 
   1   5   1       46.64       38.99      2.51 o 
   2   5   1       50.71       39.05      3.05 o 
   3   5   1      684.77      710.63     12.92 o 
   4   5   1     3012.02     3409.10     49.27 o 
   5   5   1      835.76      872.37     17.84 o 
   6   5   1     1030.50     1089.81     24.94 o 
   7   5   1     1340.61     1468.19     35.11 o 
   8   5   1       48.00       33.67      7.83 o 
   9   5   1      150.21      126.04     17.45 o 
  10   5   1       95.58      108.14     18.03 o 
  11   5   1       86.21       94.87     24.95 o 
   0   6   1      113.61       92.55      5.72 o 
   1   6   1       77.02       50.76      3.27 o 
   2   6   1     1578.08     1805.56     25.65 o 
   3   6   1       20.37       18.68      4.62 o 
   4   6   1      793.20      794.45     16.01 o 
   5   6   1       38.51       23.68      4.55 o 
   6   6   1     1280.32     1480.60     29.26 o 
   7   6   1      229.80      225.82     16.34 o 
   8   6   1      236.81      270.79     18.84 o 
   9   6   1      197.92      179.62     18.87 o 
  10   6   1      129.62      116.48     17.79 o 
  11   6   1       40.51       22.36     35.32 o 
   0   7   1     1268.55     1360.04     24.59 o 
   1   7   1       25.18       25.88      3.07 o 
   2   7   1      224.15      221.04     10.37 o 
   3   7   1     1003.15     1072.13     16.22 o 
   4   7   1       11.65       12.26      9.79 o 
   5   7   1      173.43      173.55      8.98 o 
   6   7   1     1280.24     1514.15     32.93 o 
   7   7   1       95.92       81.26      8.74 o 
   8   7   1       61.15       59.24     13.13 o 
  10   7   1      129.28      120.39     17.88 o 
   0   8   1      109.91       95.26      8.24 o 
   1   8   1      553.35      579.95     13.35 o 
   2   8   1      131.57       95.62      4.91 o 
   3   8   1     2428.69     2803.81     30.11 o 
   4   8   1      119.02       98.80      6.04 o 
   5   8   1      320.76      323.14     13.36 o 
   6   8   1       92.30      205.90     34.74 o 
   7   8   1      110.55       88.71      9.73 o 
   8   8   1       44.33       30.06      8.49 o 
   0   9   1      477.34      451.83     21.54 o 
   1   9   1      808.04      817.08     20.45 o 
   2   9   1      583.00      668.90     18.39 o 
   3   9   1     2233.45     2519.87     41.78 o 
   4   9   1      222.38      216.39     15.13 o 
   5   9   1      265.83      451.79     31.92 o 
   6   9   1      143.38      157.91     13.35 o 
   7   9   1      336.13      374.45     22.24 o 
   8   9   1      207.98      229.74     21.24 o 
   0  10   1        2.08      104.85     45.37 o 
   1  10   1      376.09      379.24     30.07 o 
   2  10   1      689.21      715.79     29.88 o 
   3  10   1      404.78      547.73     19.11 o 
   4  10   1      237.16      251.32     14.11 o 
   5  10   1       59.74       50.78      7.05 o 
   6  10   1       41.99       53.75     10.80 o 
   9  10   1       80.14       55.18     16.73 o 
   0  11   1      128.07      108.58     32.93 o 
   1  11   1      324.10      323.30     35.82 o 
   2  11   1      770.88      790.45     29.85 o 
   3  11   1      672.19      703.02     43.50 o 
   4  11   1      274.98      277.52     23.60 o 
   6  11   1      169.15      169.94     13.25 o 
   7  11   1       78.44       61.73     11.64 o 
   8  11   1      113.03      109.61     16.91 o 
   0  12   1       12.08      174.50     47.10 o 
   2  12   1       44.31       28.29      7.70 o 
   3  12   1       50.86       50.16      7.99 o 
   4  12   1      701.97      989.44     41.67 o 
   5  12   1      632.49      728.96     50.69 o 
   6  12   1      241.71      274.44     24.57 o 
   7  12   1      114.80      106.84     15.67 o 
   3  13   1       42.00       27.11     24.07 o 
   5  13   1       83.31      106.49     21.39 o 
   6  13   1       92.22       69.22     16.23 o 
   7  13   1      105.04       91.97     17.73 o 
   0  14   1      146.98      159.91     32.64 o 
   1  14   1      158.15      169.15     46.04 o 
   3  14   1       38.64       57.75     28.18 o 
   5  14   1      449.83      415.81     68.89 o 
   0  15   1      131.04      112.76     31.51 o 
   1  15   1       15.44       25.39     42.62 o 
   2  15   1       66.57      103.05     35.65 o 
   3  15   1      101.17      119.60     42.17 o 
   3   0   2    24986.10    27859.18    205.99 o 
   4   0   2     1328.68     1403.12     37.62 o 
   6   0   2      511.83      502.27     28.47 o 
   7   0   2       53.80       58.29     13.58 o 
   8   0   2      289.46      284.82     39.39 o 
   9   0   2       62.56       53.11     21.53 o 
   1   1   2       10.51        6.60      4.36 o 
   2   1   2     2810.20     2944.47     26.51 o 
   3   1   2     7664.45     8281.66     58.93 o 
   4   1   2      225.59      199.75     10.55 o 
   5   1   2       69.55       60.30      7.97 o 
   6   1   2     1163.11     1231.75     31.29 o 
   7   1   2      378.72      396.29     19.17 o 
   8   1   2     1417.34     1506.11     60.77 o 
   9   1   2       50.34       41.32     14.40 o 
   0   2   2    24282.40    24543.86    113.37 o 
   1   2   2     7372.73     7043.27     25.87 o 
   2   2   2     3667.78     3367.76     26.35 o 
   3   2   2     1890.17     1929.05     27.53 o 
   5   2   2      623.95      577.97     21.46 o 
   6   2   2      134.94      117.64     11.13 o 
   7   2   2      223.55      210.03     15.08 o 
   8   2   2      947.60     1027.71     49.15 o 
   9   2   2      749.18      790.63     68.03 o 
  10   2   2       22.92       21.84     20.04 o 
   0   3   2      123.10       97.85      4.93 o 
   1   3   2    10269.33     9371.47     46.57 o 
   2   3   2       27.60       21.42      3.00 o 
   3   3   2      272.19      200.38      8.17 o 
   4   3   2      656.71      674.20     18.44 o 
   5   3   2      338.94      383.41     16.66 o 
   6   3   2      977.40     1098.03     27.18 o 
   7   3   2      731.59      754.30     28.21 o 
   8   3   2      134.84      111.98     20.72 o 
   9   3   2      147.21      140.78     30.36 o 
  10   3   2      443.55      471.23     73.22 o 
   0   4   2     1981.55     1855.15     21.89 o 
   1   4   2      482.81      411.91      7.22 o 
   2   4   2     3545.51     3599.51     28.12 o 
   3   4   2      300.77      266.48      8.24 o 
   4   4   2      755.50      859.23     17.10 o 
   5   4   2       62.23       40.95      6.21 o 
   6   4   2      107.47       83.74      7.87 o 
   7   4   2       57.55       34.52      8.98 o 
   8   4   2      522.06      574.42     35.37 o 
   9   4   2      350.01      394.27     32.85 o 
  10   4   2      346.65      306.90     45.23 o 
  11   4   2       48.44       30.26     33.26 o 
   0   5   2     8556.60     8796.86     76.30 o 
   1   5   2      810.01      789.76      9.20 o 
   2   5   2     2193.34     2322.96     19.80 o 
   3   5   2     2882.95     3211.10     28.33 o 
   4   5   2     1165.35     1358.95     23.38 o 
   5   5   2       66.58       45.84      5.62 o 
   6   5   2       55.62       37.19      5.52 o 
   7   5   2      613.76      655.76     22.84 o 
   8   5   2       68.74       64.48     12.29 o 
   9   5   2       45.81       25.12      9.36 o 
  10   5   2      263.70      252.64     26.11 o 
   0   6   2     3076.22     3118.35     37.65 o 
   1   6   2       12.96        7.60      5.83 o 
   2   6   2     7270.25     7841.56     50.40 o 
   3   6   2      882.31      924.34     16.01 o 
   4   6   2     1220.40     1390.60     22.04 o 
   5   6   2       29.47       22.56      4.28 o 
   6   6   2       50.77       37.12      6.24 o 
   7   6   2      389.91      425.36     20.75 o 
   8   6   2       81.72      123.52     31.20 o 
   9   6   2      124.82      116.49     14.72 o 
  10   6   2       82.76       80.05     15.32 o 
   0   7   2      421.02      458.21     17.58 o 
   1   7   2       75.94       91.22      6.92 o 
   2   7   2     1974.29     2070.12     25.44 o 
   3   7   2       83.27       65.77      5.37 o 
   4   7   2      368.87      332.63     11.04 o 
   5   7   2       29.48       23.64      6.58 o 
   6   7   2      510.12      618.52     21.96 o 
   7   7   2      130.88      117.29     10.57 o 
   8   7   2      422.09      403.64     21.21 o 
  10   7   2       43.49       37.59     22.03 o 
   1   8   2      464.09      466.85     11.30 o 
   2   8   2      267.22      265.25     10.85 o 
   3   8   2     1587.08     1725.56     28.31 o 
   4   8   2      219.15      188.56      7.86 o 
   5   8   2      222.33      221.85     11.53 o 
   6   8   2      750.93      901.21     27.04 o 
   7   8   2      176.34      142.70     12.62 o 
   8   8   2      110.82       91.86     12.08 o 
  10   8   2       28.45       27.70     20.28 o 
   0   9   2      348.48      347.67     12.72 o 
   1   9   2      119.97      154.15     11.45 o 
   2   9   2      518.14      545.20     15.90 o 
   3   9   2      644.96      740.64     31.84 o 
   4   9   2      667.67      721.21     19.97 o 
   5   9   2      556.26      566.25     21.63 o 
   6   9   2      397.31      465.67     20.15 o 
   7   9   2      155.63      152.68     13.03 o 
   8   9   2        8.45       37.74     33.53 o 
   9   9   2       47.27       29.40     13.88 o 
   0  10   2       14.59       81.03     21.85 o 
   1  10   2       51.95       63.22      6.54 o 
   2  10   2     1154.02     1210.52     45.97 o 
   3  10   2     1075.64     1256.99     40.39 o 
   4  10   2      116.80      118.49      9.61 o 
   5  10   2      275.51      277.90     15.70 o 
   6  10   2      321.41      338.03     18.17 o 
   7  10   2       63.21       57.24     11.35 o 
   8  10   2       72.33       71.29     13.24 o 
   0  11   2      635.72      619.05     76.80 o 
   1  11   2      144.29      140.72     18.76 o 
   2  11   2      262.44      278.72     41.29 o 
   3  11   2      548.22      675.20     42.44 o 
   4  11   2      296.89      306.50     15.77 o 
   5  11   2       40.02       23.54      7.17 o 
   6  11   2       76.42       75.77      9.44 o 
   7  11   2      171.36      129.38     14.68 o 
   8  11   2       34.64       48.05     18.93 o 
   1  12   2      102.09      124.66     25.25 o 
   2  12   2       48.35       34.38      6.14 o 
   3  12   2       98.88       94.87      7.62 o 
   4  12   2      413.61      615.03     38.38 o 
   5  12   2      208.48      276.87     33.56 o 
   6  12   2       75.90       81.22     13.93 o 
   0  13   2       49.22       36.33     21.13 o 
   2  13   2       55.94       36.94     22.00 o 
   3  13   2      132.22      120.58     26.84 o 
   4  13   2       43.70       65.21     22.01 o 
   5  13   2      161.80      168.30     31.92 o 
   0  14   2       54.31       32.38     28.25 o 
   3  14   2       38.78       54.01     35.18 o 
   3  15   2      237.96      254.30     47.00 o 
   1   0   3     3575.71     3135.59     56.54 o 
   2   0   3     1053.83      926.88     24.77 o 
   3   0   3     1981.84     2067.64     36.76 o 
   4   0   3      328.99      343.11     19.31 o 
   5   0   3     3662.94     4168.41     75.36 o 
   6   0   3       73.69       66.72     14.36 o 
   8   0   3      297.57      277.26     40.17 o 
   9   0   3      103.57       75.22     23.26 o 
   1   1   3     4836.96     4531.90     22.85 o 
   2   1   3      100.17       80.92      6.11 o 
   3   1   3     1222.38     1282.23     24.44 o 
   4   1   3     1545.51     1592.38     29.31 o 
   5   1   3     2237.41     2526.94     39.82 o 
   6   1   3      138.32      142.85     13.25 o 
   7   1   3      167.39      137.57     12.20 o 
   8   1   3     2115.77     2426.62     79.80 o 
   9   1   3      351.55      402.02     41.19 o 
  10   1   3      251.05      209.23     49.11 o 
  11   1   3       47.21       36.26     40.73 o 
   0   2   3    12754.37    12649.34    146.04 o 
   1   2   3     4577.40     4374.03     19.96 o 
   2   2   3     4564.49     4448.52     24.86 o 
   3   2   3      817.42      819.56     17.63 o 
   4   2   3       59.14       38.95      6.79 o 
   5   2   3      781.75      808.77     24.48 o 
   6   2   3      513.86      531.61     19.88 o 
   8   2   3      208.61      204.86     24.63 o 
   9   2   3      256.92      255.42     33.82 o 
  10   2   3       94.34       88.74     42.99 o 
   0   3   3    14995.39    14691.08     74.28 o 
   1   3   3    10620.37    10412.10     42.16 o 
   2   3   3      710.36      603.30      9.78 o 
   3   3   3     1282.86     1347.60     19.54 o 
   4   3   3      431.08      509.89     15.52 o 
   5   3   3      922.13     1067.46     26.23 o 
   6   3   3      365.18      376.68     17.40 o 
   7   3   3      790.62      849.67     29.80 o 
   8   3   3      206.06      186.59     23.19 o 
   9   3   3      196.52      150.94     27.55 o 
  10   3   3      196.76      196.69     37.20 o 
   0   4   3     1422.52     1344.81     21.83 o 
   1   4   3     4534.89     4167.75     21.95 o 
   2   4   3     1022.08      961.33     12.79 o 
   3   4   3     1708.46     1956.90     22.10 o 
   5   4   3      372.78      360.24     16.06 o 
   6   4   3     1409.65     1492.65     28.03 o 
   7   4   3      441.52      440.69     17.99 o 
   8   4   3       48.00       55.82     10.58 o 
  10   4   3       70.17       87.34     17.90 o 
   0   5   3     3916.63     4012.95     43.89 o 
   1   5   3     4056.81     4177.25     29.03 o 
   2   5   3     2709.69     2824.90     23.47 o 
   3   5   3       48.16       42.19      4.19 o 
   4   5   3      406.04      357.71     11.45 o 
   5   5   3      145.66      122.76      7.98 o 
   6   5   3      375.50      410.94     14.52 o 
   7   5   3      816.46      856.14     25.21 o 
   8   5   3       17.95       22.35     10.59 o 
   9   5   3       70.74       54.61     11.29 o 
  10   5   3      103.53       86.05     16.15 o 
   0   6   3      951.87     1001.26     29.05 o 
   1   6   3       25.96       27.40      3.20 o 
   2   6   3     1833.69     2047.74     20.59 o 
   3   6   3       40.29       23.25      3.43 o 
   4   6   3      839.67      990.94     18.86 o 
   5   6   3      112.86      106.34      6.67 o 
   6   6   3      352.51      354.96     14.20 o 
   7   6   3      150.84       98.10      9.23 o 
   8   6   3      380.50      350.34     24.14 o 
   9   6   3       25.38       24.84     10.85 o 
  10   6   3      108.16       71.54     15.57 o 
   0   7   3       34.76       56.63      9.62 o 
   1   7   3     1538.09     1591.69     20.19 o 
   2   7   3     1140.70     1354.57     19.49 o 
   3   7   3      746.73      813.31     13.65 o 
   4   7   3      456.09      469.33     13.15 o 
   5   7   3      516.65      505.93     14.93 o 
   6   7   3      281.10      281.37     13.24 o 
   7   7   3       50.57       40.48      6.59 o 
   8   7   3       89.80       69.46      9.19 o 
   9   7   3       71.95       56.37     10.95 o 
  10   7   3      160.09      164.70     21.99 o 
   0   8   3       71.75       66.56      6.76 o 
   1   8   3      364.78      306.90      9.53 o 
   2   8   3      545.15      629.46     13.40 o 
   3   8   3      202.38      201.89     14.39 o 
   4   8   3       13.08       15.51      5.81 o 
   5   8   3       65.45       68.82      6.71 o 
   6   8   3     1102.08     1182.77     34.53 o 
   7   8   3      278.26      301.11     19.27 o 
   9   8   3       53.41       41.66     10.87 o 
   0   9   3       52.89       39.02      8.60 o 
   1   9   3      349.20      382.29     12.58 o 
   2   9   3      268.05      291.51     12.87 o 
   3   9   3      311.92      368.73     15.83 o 
   4   9   3      257.11      264.52     13.45 o 
   5   9   3       15.12       64.48     27.93 o 
   6   9   3       88.31       88.88     11.04 o 
   8   9   3       52.11       43.28      9.65 o 
   0  10   3      702.17      713.04     23.35 o 
   1  10   3      178.85      181.81     12.79 o 
   2  10   3      120.27      205.97     15.89 o 
   3  10   3     1498.10     1705.18     42.74 o 
   4  10   3       35.69       27.82      5.38 o 
   5  10   3      387.48      463.16     26.32 o 
   6  10   3      161.43      202.60     15.03 o 
   8  10   3       35.15       24.95     20.14 o 
   0  11   3      516.26      528.72     55.28 o 
   1  11   3      669.92      692.59     58.49 o 
   2  11   3      154.74      177.78     15.02 o 
   3  11   3       42.13       91.64     16.17 o 
   4  11   3       54.06       52.07      9.33 o 
   5  11   3      137.36      111.56     10.20 o 
   6  11   3       99.49       74.60     10.15 o 
   7  11   3        9.49       13.70     12.82 o 
   8  11   3       58.17       53.48     13.02 o 
   1  12   3      310.00      258.66     14.81 o 
   2  12   3       21.25       10.87     20.61 o 
   3  12   3       15.84       17.35     13.08 o 
   4  12   3      352.84      419.53     35.98 o 
   5  12   3       34.44       33.94     11.13 o 
   6  12   3       45.59       41.42      9.77 o 
   7  12   3       73.81       62.19     15.83 o 
   1  13   3      148.72      124.62     24.38 o 
   2  13   3      157.29      112.49     25.27 o 
   3  13   3      102.58       97.50     17.98 o 
   4  13   3      371.85      384.81     50.42 o 
   6  13   3       30.12       45.85     29.21 o 
   1  14   3       35.30       74.75     22.44 o 
   4  14   3       53.33       61.71     37.73 o 
   5  14   3       66.01       61.78     20.62 o 
   3  15   3      126.16      156.66     41.20 o 
   4  15   3       35.05       53.58     35.05 o 
   0   0   4      838.71      723.13     26.03 o 
   1   0   4     3905.75     3752.00     39.44 o 
   2   0   4     7891.23     7735.03     54.90 o 
   3   0   4     1360.68     1258.69     34.23 o 
   4   0   4      482.80      555.62     23.54 o 
   5   0   4      497.61      564.20     29.82 o 
   6   0   4       31.27       24.18     12.16 o 
   7   0   4       54.85       39.49     11.99 o 
   8   0   4     1202.05     1246.51     77.91 o 
   9   0   4      607.87      675.96     63.69 o 
  10   0   4      117.52      103.15     47.07 o 
   0   1   4     1931.00     1111.26     96.58 o 
   1   1   4     6422.34     6071.91     25.35 o 
   2   1   4     7511.13     7713.32     52.94 o 
   3   1   4       54.09       61.02      6.43 o 
   4   1   4      298.15      331.88     13.34 o 
   5   1   4     2617.67     2883.07     53.28 o 
   6   1   4     2796.36     3281.10     44.98 o 
   7   1   4      303.46      305.88     17.29 o 
   8   1   4      568.83      633.17     39.52 o 
   9   1   4       72.70       58.52     18.62 o 
   0   2   4     5921.05     5481.02    102.22 o 
   1   2   4      573.54      459.78      7.18 o 
   2   2   4     1491.17     1292.01     15.68 o 
   3   2   4     1214.63     1160.10     17.18 o 
   4   2   4      921.54     1034.31     23.13 o 
   5   2   4     2376.33     2814.35     52.61 o 
   6   2   4     1250.03     1333.45     29.79 o 
   8   2   4       95.95       77.30     16.87 o 
   9   2   4      131.57      135.17     29.49 o 
   0   3   4     1972.29     1765.56     26.91 o 
   1   3   4     1850.48     1614.40     15.70 o 
   2   3   4      838.91      685.33      9.89 o 
   3   3   4      586.63      570.96     10.72 o 
   4   3   4     1412.46     1528.19     22.11 o 
   5   3   4     1740.11     1927.83     34.93 o 
   7   3   4      581.59      651.41     26.68 o 
   8   3   4       14.84       23.44     23.70 o 
   9   3   4      580.46      617.72     51.10 o 
   0   4   4     4242.94     3796.97     28.41 o 
   1   4   4     2526.95     2419.28     15.26 o 
   2   4   4      972.00      973.50     13.06 o 
   3   4   4      545.69      653.01     13.82 o 
   4   4   4      285.91      296.88     10.08 o 
   5   4   4       16.86       24.17     10.11 o 
   6   4   4      532.73      558.44     17.48 o 
   7   4   4      905.37     1042.41     27.68 o 
   8   4   4     1005.77     1054.75     33.30 o 
   9   4   4       97.47       86.03     15.90 o 
  10   4   4      301.02      325.24     27.79 o 
   0   5   4     2994.26     3104.87     39.82 o 
   1   5   4      209.62      213.39      5.17 o 
   2   5   4      335.51      322.08      8.74 o 
   3   5   4      767.14      744.12     13.63 o 
   4   5   4      892.84     1018.19     20.10 o 
   5   5   4      138.64      129.07      8.11 o 
   6   5   4      834.76      982.52     20.07 o 
   7   5   4      357.34      409.28     16.63 o 
   8   5   4      144.99      133.22     13.93 o 
  10   5   4       68.43       44.76     13.60 o 
   0   6   4     5762.61     6113.95     57.12 o 
   1   6   4     1228.27     1311.78     14.64 o 
   2   6   4     1281.86     1341.63     16.28 o 
   3   6   4      458.83      424.80     10.68 o 
   4   6   4      259.83      281.89     10.91 o 
   5   6   4      298.51      294.98     11.65 o 
   6   6   4      978.48     1033.22     21.63 o 
   7   6   4        1.91       91.78     34.45 o 
   8   6   4       60.32       62.64      9.67 o 
   9   6   4       29.45       37.03     12.11 o 
  10   6   4      143.93      120.80     18.25 o 
   0   7   4     1488.00     1482.82     29.66 o 
   1   7   4     1495.05     1523.57     20.49 o 
   2   7   4     1944.51     2135.23     32.66 o 
   3   7   4      524.86      530.33     12.30 o 
   4   7   4      288.20      257.86      9.98 o 
   5   7   4       38.53       27.42      4.79 o 
   6   7   4       72.04       39.43      5.70 o 
   7   7   4      146.33      159.65     11.82 o 
   8   7   4       96.99       82.41     11.92 o 
   9   7   4       41.27       25.41      9.38 o 
   1   8   4       64.75       51.29      5.11 o 
   2   8   4      224.15      225.16     10.58 o 
   3   8   4      159.92      138.89      5.95 o 
   4   8   4       39.89       31.09      4.84 o 
   5   8   4      365.72      429.38     15.08 o 
   6   8   4      204.41      189.49     12.77 o 
   7   8   4      426.57      458.36     23.07 o 
   8   8   4       57.29       54.25     11.65 o 
   9   8   4       52.24       33.89      8.33 o 
  10   8   4       55.79       54.28     22.49 o 
   0   9   4      125.57      112.95      7.87 o 
   1   9   4      381.29      433.71     15.40 o 
   2   9   4      193.20      195.23     15.67 o 
   3   9   4      645.41      689.40     20.49 o 
   4   9   4       60.48       57.85      6.93 o 
   5   9   4      851.37      957.35     26.28 o 
   6   9   4       16.10       21.28     14.00 o 
   7   9   4       11.29      117.54    127.44 o 
   8   9   4      286.68      291.58     22.29 o 
   9   9   4       47.15       34.17     20.66 o 
   0  10   4      249.26      297.97     24.70 o 
   1  10   4      354.44      358.19     53.21 o 
   2  10   4     1030.74     1101.50     45.00 o 
   3  10   4       78.09      289.44     33.20 o 
   4  10   4      541.77      533.16     22.69 o 
   5  10   4     1001.33     1234.33     51.10 o 
   6  10   4      207.74      192.92     13.59 o 
   9  10   4       24.61       25.74     26.85 o 
   0  11   4     1096.91     1142.33     52.53 o 
   1  11   4      361.92      405.91     22.15 o 
   2  11   4       19.91       21.36     10.33 o 
   3  11   4      190.85      190.73     13.38 o 
   4  11   4        6.93        3.86      3.33 o 
   5  11   4      175.44      207.15     34.02 o 
   6  11   4       53.64       53.21      8.18 o 
   7  11   4      223.00      223.70     20.89 o 
   8  11   4       65.11       46.63     12.96 o 
   0  12   4       25.43       14.48     24.62 o 
   1  12   4       46.45       51.60     22.30 o 
   2  12   4       61.53       46.96      8.85 o 
   3  12   4      282.44      292.08     20.14 o 
   4  12   4      263.31      307.43     36.14 o 
   5  12   4       13.71       60.43     33.34 o 
   6  12   4       36.76       31.07     15.43 o 
   0  13   4       77.41       61.54     24.29 o 
   1  13   4      132.22      100.66     24.11 o 
   2  13   4       48.38       51.86     11.71 o 
   3  13   4      167.11      176.43     20.68 o 
   4  13   4        1.47       22.61     14.18 o 
   6  13   4       87.48       77.43     19.06 o 
   4  14   4      121.58      138.53     30.26 o 
   5  14   4       33.84       40.69     25.95 o 
   1  15   4       49.77       56.85     22.25 o 
   2  15   4       78.57       50.76     27.01 o 
   3  15   4      101.83       63.39     27.56 o 
   4  15   4      185.53      190.29     55.32 o 
   1   0   5      715.64      659.65     22.44 o 
   2   0   5    14917.76    15408.51    135.72 o 
   3   0   5     2229.77     2322.73     40.14 o 
   4   0   5     3234.70     3689.45     69.51 o 
   6   0   5      196.46      180.43     19.94 o 
   7   0   5      348.75      372.54     26.23 o 
   8   0   5     1962.16     2343.82    156.07 o 
   9   0   5      363.85      436.98     77.32 o 
  10   0   5      172.90      149.28     33.42 o 
   0   1   5     5428.48     4356.39     70.52 o 
   1   1   5    12434.64    11855.63     51.86 o 
   2   1   5     4256.81     4065.99     24.64 o 
   3   1   5     3116.00     3225.61     30.08 o 
   4   1   5     2239.67     2414.61     37.85 o 
   5   1   5       43.04       28.89      7.07 o 
   6   1   5      389.48      350.81     17.21 o 
   7   1   5      511.63      563.34     23.76 o 
   8   1   5      330.87      386.13     34.17 o 
   9   1   5      200.87      186.45     25.71 o 
   0   2   5     3271.37     2687.16     46.43 o 
   1   2   5     1598.38     1331.40     15.28 o 
   2   2   5     1465.71     1358.80     16.60 o 
   3   2   5     1316.73     1341.08     16.65 o 
   4   2   5      367.47      395.39     12.69 o 
   5   2   5     3004.06     3511.17     61.93 o 
   6   2   5      616.42      624.30     21.63 o 
   7   2   5      293.96      344.20     19.45 o 
   8   2   5      673.32      747.75     58.75 o 
   9   2   5     1102.11     1286.48     66.84 o 
   0   3   5      499.85      409.87     12.78 o 
   1   3   5     4815.40     4422.04     21.40 o 
   2   3   5      611.26      570.21      9.57 o 
   3   3   5      754.60      739.73     11.84 o 
   4   3   5     1088.11     1028.38     16.90 o 
   5   3   5      711.44      816.19     19.56 o 
   6   3   5      252.69      248.74     11.74 o 
   7   3   5     1871.40     1956.28     38.80 o 
   8   3   5      319.27      339.21     26.05 o 
   9   3   5      227.63      203.49     25.33 o 
  10   3   5       27.63       27.18     10.32 o 
   0   4   5      130.10      122.42      6.73 o 
   1   4   5     3515.42     3366.28     18.84 o 
   2   4   5      226.75      181.85      5.38 o 
   3   4   5     1420.37     1492.60     18.60 o 
   4   4   5     1419.16     1491.55     24.42 o 
   5   4   5      426.51      419.17     12.74 o 
   6   4   5       58.75       65.03      6.30 o 
   7   4   5      104.25       86.04     10.01 o 
   8   4   5       75.18       62.82     10.27 o 
   9   4   5       43.65       36.57      8.66 o 
  10   4   5      153.06      135.56     30.08 o 
  11   4   5       34.82       36.91     40.85 o 
   0   5   5       82.23       81.72      4.49 o 
   1   5   5      144.67      145.88      5.76 o 
   2   5   5     4038.34     4101.88     31.01 o 
   3   5   5      213.42      192.00      7.24 o 
   4   5   5      418.11      411.53     12.00 o 
   5   5   5      235.92      215.53     10.46 o 
   6   5   5       18.38       15.58      7.01 o 
   7   5   5      363.62      376.54     15.51 o 
   8   5   5       43.90       36.44      9.11 o 
  10   5   5      203.61      207.45     39.34 o 
  11   5   5      124.36      100.35     37.60 o 
   1   6   5      617.01      611.10     12.14 o 
   2   6   5      846.30      957.67     15.04 o 
   3   6   5      416.00      402.70     10.89 o 
   4   6   5     1008.78     1154.40     17.83 o 
   5   6   5      732.56      859.66     18.22 o 
   6   6   5       16.78       18.55      5.75 o 
   7   6   5      572.14      623.79     21.59 o 
   8   6   5      155.09      141.91     12.56 o 
  10   6   5       97.22      125.33     25.11 o 
  11   6   5       94.61       61.21     27.00 o 
   0   7   5      426.40      590.15     21.86 o 
   1   7   5      657.11      663.49     15.34 o 
   2   7   5     1936.36     2120.91     33.59 o 
   3   7   5      438.93      476.57     11.26 o 
   4   7   5      361.45      413.54     11.55 o 
   5   7   5      147.14      155.40      8.86 o 
   6   7   5      237.19      251.27     12.52 o 
   7   7   5      698.49      784.47     25.86 o 
   8   7   5       43.45       32.70      7.28 o 
   9   7   5       75.10       44.08      9.86 o 
  10   7   5      133.60      102.19     22.73 o 
   0   8   5        8.52      104.16     31.06 o 
   1   8   5      139.16      143.96     19.96 o 
   2   8   5      386.90      379.08     10.38 o 
   3   8   5      133.52      127.16      6.59 o 
   4   8   5      462.60      483.01     13.29 o 
   5   8   5      604.38      699.46     20.08 o 
   6   8   5      118.56      108.52     10.13 o 
   7   8   5      647.75      759.68     34.62 o 
   8   8   5      246.83      201.04     16.40 o 
  10   8   5      174.08      181.94     29.03 o 
   0   9   5       81.09       65.02      7.10 o 
   1   9   5      454.73      475.46     17.05 o 
   2   9   5      788.94      815.40     22.79 o 
   3   9   5      646.61      778.50     22.46 o 
   4   9   5      181.82      195.85      9.37 o 
   5   9   5      246.63      296.72     18.18 o 
   6   9   5      365.70      382.14     18.71 o 
   7   9   5      524.07      603.97     28.75 o 
   8   9   5        5.35       39.74     26.58 o 
   9   9   5       93.07       90.06     17.37 o 
   0  10   5       38.50       36.68     10.14 o 
   1  10   5     1370.42     1392.44     34.30 o 
   2  10   5     1422.05     1667.90     48.70 o 
   3  10   5      787.85      840.29     32.84 o 
   4  10   5       45.94       63.51     12.79 o 
   5  10   5       60.77      124.70     25.77 o 
   6  10   5       59.19       49.53      8.59 o 
   8  10   5       89.62       85.08     13.03 o 
   0  11   5      993.81     1096.51     64.29 o 
   1  11   5      350.80      394.39     21.15 o 
   2  11   5      808.61      757.24     30.09 o 
   3  11   5      261.57      278.18     17.70 o 
   4  11   5       35.75       24.30      9.61 o 
   5  11   5      582.90      619.04     40.71 o 
   6  11   5      129.63      109.31     13.27 o 
   7  11   5      133.33      107.70     17.02 o 
   0  12   5       28.83       27.34      6.48 o 
   1  12   5      253.40      182.51     15.53 o 
   2  12   5      254.27      251.35     20.30 o 
   3  12   5       38.57       47.87      8.38 o 
   4  12   5       95.05      160.63     26.69 o 
   5  12   5      489.12      599.44     43.73 o 
   7  12   5       44.49       30.10     37.98 o 
   1  13   5       19.75        6.26      4.23 o 
   2  13   5       56.49       41.42     10.18 o 
   3  13   5       27.58       32.18     15.40 o 
   4  13   5      114.26       99.04     15.98 o 
   5  13   5       48.75       57.24     15.27 o 
   1  14   5      124.34      103.06     22.92 o 
   4  14   5       77.56       90.33     30.94 o 
   0  15   5       66.50       63.83     35.51 o 
   1  15   5       55.65       60.82     28.55 o 
   2  15   5       56.93       60.07     21.16 o 
   1   0   6    24012.90    23766.44    152.20 o 
   2   0   6     4449.13     4133.05     43.91 o 
   3   0   6      123.73      119.47      7.18 o 
   4   0   6      271.28      254.88     18.96 o 
   5   0   6      285.76      311.47     22.59 o 
   7   0   6       63.42       35.45     11.39 o 
   8   0   6     2089.98     2331.22    158.51 o 
  10   0   6      342.18      344.37     65.43 o 
   1   1   6     2133.54     1999.18     20.56 o 
   2   1   6     1543.76     1532.37     21.40 o 
   3   1   6     2616.39     2820.88     29.82 o 
   4   1   6     5330.39     6079.45     59.41 o 
   5   1   6     2567.54     2849.32     53.32 o 
   6   1   6      137.76      145.58     13.26 o 
   7   1   6      643.77      697.32     26.99 o 
   8   1   6      796.62      880.10     54.63 o 
   9   1   6      522.20      501.84     55.93 o 
  10   1   6      268.53      235.47     39.30 o 
   1   2   6      956.93      798.25     11.72 o 
   2   2   6     1283.71     1143.69     14.76 o 
   3   2   6     1812.73     1906.53     23.92 o 
   4   2   6      681.76      756.97     16.26 o 
   5   2   6      522.70      562.16     19.26 o 
   7   2   6      180.37      166.51     14.04 o 
   8   2   6      406.70      487.86     37.30 o 
   9   2   6      735.21      846.98     73.30 o 
  10   2   6      184.12      179.20     37.18 o 
   1   3   6     2684.12     2400.57     17.43 o 
   2   3   6      632.79      568.31      8.46 o 
   3   3   6     4155.09     4532.14     42.45 o 
   4   3   6       20.98       21.95      4.43 o 
   5   3   6        4.93       16.66     16.51 o 
   6   3   6      596.08      628.21     16.44 o 
   7   3   6      375.96      395.43     16.33 o 
   8   3   6      460.27      505.90     28.27 o 
  11   3   6       58.27       37.58     41.98 o 
   0   4   6      361.64      317.97      8.85 o 
   1   4   6      217.80      194.07      5.51 o 
   2   4   6      166.73      132.55      5.12 o 
   3   4   6      761.97      891.08     14.61 o 
   4   4   6      607.03      593.69     14.74 o 
   5   4   6      177.82      155.57      8.61 o 
   6   4   6       69.75       49.93      5.68 o 
   7   4   6       78.62       53.23      6.69 o 
   8   4   6      833.03      909.94     26.90 o 
   9   4   6      140.02      126.85     13.02 o 
  10   4   6      180.84      170.22     27.13 o 
  11   4   6       80.35       80.16     35.63 o 
   0   5   6      187.04      143.37      9.01 o 
   1   5   6     3371.55     3465.41     28.61 o 
   2   5   6      244.63      258.35      7.72 o 
   3   5   6      739.86      831.65     16.30 o 
   4   5   6       93.09       74.77      5.77 o 
   5   5   6      728.61      736.78     16.09 o 
   6   5   6      594.41      618.86     17.61 o 
   7   5   6      104.39       98.08      8.52 o 
   8   5   6      119.33      137.64     11.19 o 
   9   5   6       52.66       51.15      9.68 o 
  10   5   6      233.38      217.91     47.59 o 
  11   5   6       87.43       71.51     36.07 o 
   1   6   6     1134.85     1130.75     15.34 o 
   2   6   6     2331.73     2507.36     29.88 o 
   3   6   6      817.69      861.84     16.79 o 
   4   6   6       81.58       49.14      5.19 o 
   5   6   6      411.61      394.78     12.67 o 
   6   6   6      210.33      180.60     10.80 o 
   7   6   6      276.83      260.35     14.77 o 
   8   6   6       94.24      106.12     10.35 o 
   9   6   6      196.53      195.23     17.55 o 
  10   6   6       34.51       32.59     21.15 o 
   0   7   6       91.79       82.37     12.40 o 
   1   7   6      468.78      453.98     11.50 o 
   2   7   6      631.98      740.88     15.37 o 
   3   7   6      586.88      533.45     13.35 o 
   4   7   6       88.53       75.84      5.61 o 
   5   7   6      255.75      247.47     12.98 o 
   6   7   6      357.48      384.39     15.45 o 
   7   7   6      167.52      139.10     11.74 o 
   8   7   6       77.43       75.88     10.28 o 
   9   7   6       57.27       42.12      9.27 o 
  10   7   6      111.62      114.69     23.22 o 
   0   8   6      700.50      697.48     20.40 o 
   1   8   6     1421.60     1426.61     23.37 o 
   2   8   6      115.95       95.15      6.02 o 
   3   8   6      412.31      406.62     10.80 o 
   5   8   6      298.53      320.99     13.58 o 
   6   8   6      201.24      160.71     11.02 o 
   7   8   6      201.99      230.81     18.02 o 
   9   8   6       43.04       35.41     19.42 o 
   0   9   6       36.58       28.46      6.22 o 
   1   9   6      206.77      240.93     16.75 o 
   2   9   6      710.49      740.81     29.60 o 
   3   9   6      874.27     1034.26     30.71 o 
   4   9   6        7.83       37.46     13.63 o 
   5   9   6      294.53      308.05     16.02 o 
   6   9   6      277.48      316.56     19.01 o 
   7   9   6       27.46       38.78     18.80 o 
   8   9   6      110.88       98.21     12.32 o 
   9   9   6      189.56      193.06     29.43 o 
   0  10   6      473.84      435.49    117.32 o 
   1  10   6      391.57      560.29     50.96 o 
   2  10   6      878.37     1119.50     43.11 o 
   3  10   6      280.25      380.28     40.96 o 
   4  10   6      233.48      228.13     13.33 o 
   5  10   6      620.97      708.44     43.33 o 
   6  10   6      114.33      108.37     10.60 o 
   7  10   6       33.85       25.77     11.24 o 
   8  10   6       44.13       36.06     24.47 o 
   9  10   6      149.66      137.90     19.07 o 
   0  11   6      859.31     1285.13     75.92 o 
   1  11   6       51.42      107.26     15.45 o 
   2  11   6      137.93      196.50     35.95 o 
   3  11   6      474.48      500.65     35.44 o 
   4  11   6      110.50      119.83     11.54 o 
   5  11   6       81.59      146.51     18.67 o 
   7  11   6       64.05       50.67     17.30 o 
   8  11   6       83.84       61.10     13.26 o 
   1  12   6      182.22      210.18     12.59 o 
   2  12   6       13.74       21.64     21.99 o 
   3  12   6      231.98      187.43     16.45 o 
   4  12   6      393.54      329.98     27.48 o 
   5  12   6      137.50      202.14     36.26 o 
   6  12   6       97.74      109.88     15.28 o 
   7  12   6       26.78       37.58     41.27 o 
   0  13   6      143.32       86.23     33.77 o 
   1  13   6       79.22       61.52     10.78 o 
   2  13   6       15.54        9.66      7.82 o 
   3  13   6       93.23       63.36     13.74 o 
   4  13   6       27.74       48.38     18.13 o 
   5  13   6       51.39       46.70     18.48 o 
   0  14   6       81.63      101.22     43.98 o 
   3  14   6       31.52       42.42     23.68 o 
   4  14   6      145.07      185.36     41.13 o 
   1  15   6       29.39       40.12     39.39 o 
   2  15   6       32.73       30.91     38.29 o 
   3  15   6       61.58       48.93     29.54 o 
   1   0   7    15778.46    14951.12    108.72 o 
   2   0   7      263.35      186.96      8.79 o 
   3   0   7      505.81      479.11     19.94 o 
   4   0   7     5869.76     6816.62     82.84 o 
   5   0   7     1304.59     1337.81     46.62 o 
   6   0   7      767.36      774.53     34.58 o 
   7   0   7      422.69      474.90     31.30 o 
   8   0   7       42.17       30.87     24.73 o 
   9   0   7      483.79      475.13     79.78 o 
   0   1   7    30797.68    28665.59    288.07 o 
   1   1   7      978.32      821.49     14.16 o 
   2   1   7       44.77       38.49      3.40 o 
   3   1   7     1420.46     1399.10     20.67 o 
   4   1   7      843.48      995.00     20.28 o 
   5   1   7     1248.65     1472.31     31.46 o 
   6   1   7      381.92      411.92     19.20 o 
   7   1   7       55.26       58.81      9.34 o 
   8   1   7     1321.35     1408.38     68.07 o 
  10   1   7      440.20      513.71     55.15 o 
  11   1   7       66.24       41.52     29.25 o 
   0   2   7     8868.95     7950.87    142.65 o 
   1   2   7      156.61      112.20      5.14 o 
   2   2   7     1154.24     1094.98     14.07 o 
   3   2   7       82.12       58.58      4.65 o 
   4   2   7      570.83      579.84     15.19 o 
   5   2   7     1441.52     1689.73     26.32 o 
   6   2   7      416.89      460.63     13.00 o 
   7   2   7      367.86      382.15     23.50 o 
   8   2   7      454.70      458.71     36.51 o 
   9   2   7      675.87      746.37     69.66 o 
  10   2   7      220.80      185.59     23.04 o 
   0   3   7       25.03       20.94      9.09 o 
   1   3   7     1420.18     1297.09     16.01 o 
   2   3   7      357.26      359.11      7.53 o 
   3   3   7      656.82      660.19     12.54 o 
   4   3   7      650.50      689.71     15.50 o 
   5   3   7      654.19      680.31     14.50 o 
   6   3   7     1035.76     1164.76     20.01 o 
   7   3   7       76.14       78.48      8.08 o 
   8   3   7      196.92      211.88     15.73 o 
   9   3   7       26.17       21.72     13.51 o 
  10   3   7      217.84      259.16     41.55 o 
   0   4   7      614.91      656.05     23.64 o 
   1   4   7     3247.75     3262.93     26.80 o 
   2   4   7     2039.49     2023.24     20.76 o 
   3   4   7      219.21      235.92      8.11 o 
   4   4   7      496.19      487.23     13.44 o 
   5   4   7      175.25      141.85      8.15 o 
   6   4   7       23.91       18.37      5.87 o 
   7   4   7      410.56      439.70     18.78 o 
   8   4   7      334.81      343.07     18.36 o 
   9   4   7       77.31       84.78     10.86 o 
  10   4   7       90.76       73.95     19.72 o 
   0   5   7      918.78      815.63     19.17 o 
   1   5   7     1553.22     1742.45     37.60 o 
   2   5   7     4041.28     4510.29     36.43 o 
   3   5   7      527.01      510.74     11.69 o 
   4   5   7      725.50      860.58     17.86 o 
   5   5   7      337.93      347.96     11.30 o 
   6   5   7      155.54      139.42      8.27 o 
   7   5   7      204.01      190.61     12.52 o 
   8   5   7      227.15      239.74     14.78 o 
  10   5   7      129.08      127.68     25.50 o 
   0   6   7       31.84       28.40      5.23 o 
   1   6   7     1373.20     1414.68     19.94 o 
   2   6   7      435.68      418.13     13.42 o 
   3   6   7      570.87      661.79     14.98 o 
   4   6   7      143.79      160.30      9.22 o 
   5   6   7       50.32       44.73      4.96 o 
   6   6   7      443.86      541.53     15.64 o 
   7   6   7      164.77      163.13     11.95 o 
   8   6   7      176.41      178.53     12.45 o 
   9   6   7        7.53       78.99     39.44 o 
  10   6   7      264.89      288.84     33.03 o 
   0   7   7      229.48      240.59     14.32 o 
   1   7   7      109.94      104.59      7.99 o 
   2   7   7       59.80       49.07      5.69 o 
   3   7   7      534.98      546.57     13.47 o 
   4   7   7       32.29       20.11      4.11 o 
   5   7   7      666.74      721.40     18.53 o 
   6   7   7       55.25       37.61      6.27 o 
   7   7   7      227.94      239.30     13.76 o 
   8   7   7      135.20      116.78     12.10 o 
  10   7   7      178.84      193.47     24.69 o 
   0   8   7      153.68      197.20     18.67 o 
   1   8   7      168.07      166.65     13.68 o 
   2   8   7      123.86      110.39      5.41 o 
   3   8   7      285.02      314.02     10.70 o 
   4   8   7       11.84       12.17     13.68 o 
   5   8   7      495.99      544.36     18.60 o 
   6   8   7      119.39      110.72      9.70 o 
   7   8   7       71.25       59.15     11.40 o 
   8   8   7      229.86      240.38     19.86 o 
   9   8   7       93.90       95.43     17.07 o 
  10   8   7       32.71       25.64     20.51 o 
   1   9   7      719.06      753.51     19.41 o 
   2   9   7      430.54      443.76     17.69 o 
   3   9   7      553.75      611.59     19.48 o 
   4   9   7      416.73      415.98     15.08 o 
   5   9   7      300.25      297.56     18.10 o 
   6   9   7      130.22      118.47     11.73 o 
   7   9   7      170.12      181.76     16.46 o 
   9   9   7       82.18       79.90     17.40 o 
   0  10   7     2399.79     2832.61     98.66 o 
   1  10   7      475.62      535.35     32.42 o 
   2  10   7      346.04      386.19     49.36 o 
   3  10   7       51.18       74.31     23.26 o 
   4  10   7      156.49      162.61     12.44 o 
   5  10   7      600.43      659.21     25.26 o 
   6  10   7       72.75       67.79     11.07 o 
   7  10   7      103.93       92.92     13.66 o 
   9  10   7        5.86       90.29     35.56 o 
   0  11   7     1446.65     1700.68     70.83 o 
   1  11   7      119.18       99.10     10.71 o 
   2  11   7       44.42       28.13      5.89 o 
   3  11   7      174.76      200.00     25.84 o 
   4  11   7      133.12      130.19     11.72 o 
   5  11   7      477.39      431.24     47.08 o 
   6  11   7       57.08       36.94     10.99 o 
   7  11   7       29.64       39.82     20.93 o 
   1  12   7      237.79      221.84     14.35 o 
   3  12   7       63.21       55.03     10.77 o 
   4  12   7       56.52       62.03     14.05 o 
   5  12   7      203.89      203.16     23.97 o 
   6  12   7       16.31       17.61     18.40 o 
   0  13   7       42.42       16.34      9.25 o 
   1  13   7       41.26       35.80     12.93 o 
   2  13   7       16.26        6.70      5.82 o 
   3  13   7      125.51      113.41     19.71 o 
   4  13   7       41.46       42.55     15.80 o 
   5  13   7      182.42      177.25     21.80 o 
   2  14   7       44.05       40.49     28.15 o 
   3  14   7      151.54      154.93     28.99 o 
   5  14   7       89.75       63.57     23.75 o 
   0  15   7       54.54       33.24     41.14 o 
   2  15   7      100.79       97.11     23.50 o 
   3  15   7       48.66       48.34     28.93 o 
   0   0   8      111.24       69.28     29.93 o 
   1   0   8      131.94      105.35      9.83 o 
   2   0   8     4364.99     4057.58     63.89 o 
   3   0   8      556.90      557.86     26.72 o 
   4   0   8      507.08      481.48     18.45 o 
   6   0   8      283.97      267.31     15.71 o 
   7   0   8       34.95       50.65     24.05 o 
  11   0   8      159.42      138.32     46.10 o 
   0   1   8      195.96      122.56     38.51 o 
   1   1   8      852.49      750.80     15.55 o 
   2   1   8     8497.64     8558.94     47.67 o 
   3   1   8     5088.65     5426.41     53.79 o 
   4   1   8     1658.88     1852.77     25.37 o 
   5   1   8      462.71      467.61     15.98 o 
   6   1   8      262.63      294.71     14.16 o 
   7   1   8      217.10      206.59     19.48 o 
   8   1   8       77.50       60.52     11.42 o 
   9   1   8      141.05      120.57     18.96 o 
  10   1   8       58.43       53.86     18.75 o 
   1   2   8      767.29      723.81     13.48 o 
   2   2   8       37.26       27.14      2.89 o 
   3   2   8      684.24      719.35     13.92 o 
   4   2   8      143.69      169.86      7.78 o 
   6   2   8      390.48      458.24     11.79 o 
   7   2   8       10.46       10.63     12.29 o 
   8   2   8     1376.22     1554.60     42.06 o 
   9   2   8      510.68      562.84     26.23 o 
  10   2   8      165.06      186.94     51.98 o 
  11   2   8       73.71       68.22     37.48 o 
   0   3   8      202.85      183.47     13.41 o 
   1   3   8      278.18      227.70      6.82 o 
   2   3   8      778.05      665.39      9.82 o 
   3   3   8      883.32      997.18     16.87 o 
   4   3   8     1569.10     1734.47     27.85 o 
   5   3   8      228.74      225.27     10.61 o 
   6   3   8     1252.58     1366.47     18.10 o 
   7   3   8      578.37      605.93     17.33 o 
   8   3   8       53.83       52.01      9.86 o 
   9   3   8      301.54      295.07     22.07 o 
  10   3   8      483.31      539.86     47.36 o 
   0   4   8     1179.52     1158.55     32.31 o 
   1   4   8      226.06      219.38      8.97 o 
   2   4   8     2770.80     3006.15     26.40 o 
   3   4   8      485.55      515.36     12.35 o 
   4   4   8       62.91       49.94      6.00 o 
   5   4   8      186.65      191.59     10.02 o 
   6   4   8      385.22      379.02     12.61 o 
   7   4   8      484.55      559.67     20.82 o 
   8   4   8      176.00      160.33     10.35 o 
   9   4   8       72.97       66.90      8.24 o 
  10   4   8      509.19      626.41     45.98 o 
   0   5   8      301.65      274.81     26.13 o 
   1   5   8     5536.64     6027.67     50.78 o 
   2   5   8     1313.59     1343.92     17.86 o 
   3   5   8      205.47      254.79      8.59 o 
   4   5   8       54.06       62.04      5.99 o 
   5   5   8     1811.10     2103.14     29.09 o 
   6   5   8       43.85       39.48      5.70 o 
   8   5   8      343.92      359.32     18.36 o 
  10   5   8       43.35       33.94     36.29 o 
   0   6   8      167.05      200.96     10.75 o 
   1   6   8       29.69      113.00     18.65 o 
   2   6   8      269.63      265.51      8.21 o 
   3   6   8      722.82      769.37     16.38 o 
   4   6   8     1864.28     2081.34     28.21 o 
   5   6   8      104.36       88.22      7.42 o 
   6   6   8      224.43      251.36     13.44 o 
   7   6   8       35.11       24.45      5.13 o 
   8   6   8      112.96       97.77      9.78 o 
   9   6   8      451.56      435.95     29.33 o 
  10   6   8       78.81       65.07     17.37 o 
   0   7   8       40.85       21.77      9.87 o 
   1   7   8      105.85       84.71      5.22 o 
   2   7   8      843.10      871.00     13.30 o 
   3   7   8      368.55      364.93     10.58 o 
   4   7   8      268.79      226.19      9.58 o 
   5   7   8      634.54      662.76     18.97 o 
   6   7   8      734.01      777.18     21.61 o 
   7   7   8        4.00       27.64     21.97 o 
   8   7   8      106.55      104.06     12.45 o 
   9   7   8       19.95       21.80     21.86 o 
  10   7   8       49.35       24.09     18.86 o 
   0   8   8     1385.34     1456.46     46.33 o 
   1   8   8      297.62      272.92     11.71 o 
   2   8   8      328.02      323.94      9.64 o 
   3   8   8      520.27      555.95     15.63 o 
   4   8   8       25.44       27.52     10.04 o 
   5   8   8      243.12      311.88     16.07 o 
   6   8   8      635.45      666.81     22.37 o 
   7   8   8       45.22       29.74      7.45 o 
   8   8   8       48.44       30.05      9.63 o 
   9   8   8       56.45       71.96     38.91 o 
   2   9   8      195.45      166.08     11.41 o 
   3   9   8      105.50      114.27     19.28 o 
   4   9   8      369.17      396.62     17.06 o 
   5   9   8      502.41      531.14     21.80 o 
   6   9   8      388.47      463.48     29.38 o 
   7   9   8       58.91       48.54      9.93 o 
   8   9   8       85.24       77.15     12.34 o 
   1  10   8      286.77      348.76     31.98 o 
   2  10   8       69.72       69.08     10.93 o 
   3  10   8      901.11      987.36     28.55 o 
   4  10   8      202.13      173.50      9.44 o 
   5  10   8       59.50       62.94     11.94 o 
   6  10   8       33.27       20.78      9.32 o 
   7  10   8      344.22      348.07     36.95 o 
   8  10   8      218.70      188.92     22.04 o 
   9  10   8       74.19       35.82     18.42 o 
   1  11   8      145.29      132.82     12.19 o 
   2  11   8       25.85       17.82      7.23 o 
   3  11   8       66.92       47.98     12.79 o 
   4  11   8        1.04       30.67     38.16 o 
   5  11   8      177.12      205.36     18.99 o 
   6  11   8       32.74       22.18     13.30 o 
   8  11   8       29.27       24.81     26.81 o 
   1  12   8        0.48       21.76     13.89 o 
   2  12   8       89.96       68.08      9.42 o 
   4  12   8      102.28      109.20     15.98 o 
   5  12   8      102.09      140.35     20.78 o 
   0  13   8       64.43       50.88     15.46 o 
   1  13   8       59.21       54.93     10.42 o 
   2  13   8       16.88        4.61      6.34 o 
   3  13   8       82.65       71.68     17.76 o 
   4  13   8       95.36       81.94     15.40 o 
   5  13   8       70.84       54.47     18.89 o 
   0  14   8       49.83       22.62     23.98 o 
   3  14   8       72.38       79.66     41.49 o 
   4  14   8      153.60      152.45     26.33 o 
   3  15   8      126.23      124.78     35.93 o 
   1   0   9     1950.79     1826.96     40.91 o 
   2   0   9     8161.76     8039.98     82.37 o 
   3   0   9       95.46       93.80     12.75 o 
   4   0   9      196.85      166.55     16.83 o 
   5   0   9      577.77      642.47     20.23 o 
   6   0   9      401.13      449.68     17.98 o 
   7   0   9      383.82      369.77     54.65 o 
   8   0   9      564.01      510.32     69.24 o 
   0   1   9     7525.67     6340.31    103.49 o 
   1   1   9      832.00      759.44     16.55 o 
   2   1   9     2200.62     2091.98     23.86 o 
   3   1   9      420.52      342.21     14.32 o 
   4   1   9      346.06      328.27     11.62 o 
   5   1   9      382.01      400.93     11.35 o 
   6   1   9       62.95       54.94      7.06 o 
   9   1   9       72.26       83.26     15.64 o 
  10   1   9       78.35       48.49     23.98 o 
   0   2   9     3694.78     3125.01     72.12 o 
   1   2   9      813.86      718.05     14.98 o 
   2   2   9     2566.81     2539.85     24.36 o 
   3   2   9     4475.74     4742.33     40.40 o 
   4   2   9     1111.31     1269.44     24.47 o 
   5   2   9      695.39      843.14     17.92 o 
   6   2   9      119.22       93.62      6.89 o 
   7   2   9      219.77      274.19     17.58 o 
   8   2   9      160.16      164.88     16.97 o 
   9   2   9       79.26       78.69     11.45 o 
  11   2   9       50.68       32.29     41.01 o 
   0   3   9     4594.89     4472.19    618.74 o 
   1   3   9      866.81      825.80     15.90 o 
   2   3   9      629.58      605.08     10.87 o 
   3   3   9     1022.90     1058.73     16.10 o 
   4   3   9      148.47      141.08      8.03 o 
   5   3   9      391.46      385.05     11.71 o 
   6   3   9      461.16      496.73     13.56 o 
   7   3   9      105.67       97.62      8.76 o 
   9   3   9       21.10        9.08      8.41 o 
  10   3   9      108.12       94.06     26.77 o 
  11   3   9       72.93       44.59     43.55 o 
   0   4   9      707.90      636.46     20.96 o 
   1   4   9     4138.70     4276.12     45.19 o 
   2   4   9      633.06      673.17     12.33 o 
   3   4   9     1060.52     1294.39     20.81 o 
   4   4   9      126.07      130.68      8.09 o 
   5   4   9     1276.75     1397.22     22.88 o 
   6   4   9       97.01       85.46      7.04 o 
   7   4   9      148.73      117.23      9.17 o 
   8   4   9       91.17       81.97      9.97 o 
   9   4   9       34.30       29.95      8.85 o 
   0   5   9      979.99     1084.80     24.12 o 
   1   5   9      416.28      405.88     13.16 o 
   2   5   9      822.15      854.05     15.86 o 
   3   5   9      315.95      384.39     11.32 o 
   4   5   9      496.86      509.03     14.40 o 
   5   5   9       31.65       24.88      5.18 o 
   6   5   9      803.13      882.48     21.92 o 
   7   5   9      204.60      171.26     11.63 o 
   8   5   9       33.74       19.97     10.80 o 
  10   5   9      222.55      239.55     43.18 o 
   0   6   9      393.04      457.85     26.12 o 
   1   6   9     2039.48     2245.04     29.41 o 
   2   6   9      276.85      268.72     10.48 o 
   3   6   9      661.06      751.44     15.49 o 
   4   6   9      245.97      212.27     10.35 o 
   5   6   9       93.09       94.68      7.33 o 
   6   6   9      180.82      195.32     12.10 o 
   7   6   9      349.54      404.44     18.07 o 
   8   6   9       63.56       60.31      9.18 o 
   9   6   9       63.21       61.33     13.56 o 
  10   6   9       24.46       43.87     39.29 o 
   0   7   9       11.24       56.47     65.51 o 
   1   7   9      156.73      149.32      8.32 o 
   2   7   9       57.97       74.02      8.91 o 
   3   7   9       11.54       20.45     10.16 o 
   4   7   9       62.54       78.73      8.41 o 
   5   7   9      109.86      111.82      9.05 o 
   6   7   9       89.40       65.31      7.60 o 
   7   7   9      782.30      866.98     31.13 o 
  10   7   9       77.23       78.57     17.01 o 
   0   8   9      285.30      214.81     17.27 o 
   1   8   9      506.13      547.29     16.77 o 
   2   8   9      173.73      206.85     10.95 o 
   3   8   9       37.94       36.55      9.83 o 
   4   8   9      551.57      639.97     17.45 o 
   5   8   9      566.57      645.60     20.72 o 
   6   8   9       82.17       65.03      8.26 o 
   7   8   9       77.19       60.34      8.81 o 
   8   8   9      195.04      213.05     22.33 o 
   9   8   9      249.99      354.84     34.27 o 
   0   9   9       27.99       12.77     11.29 o 
   1   9   9      925.20      997.12     41.24 o 
   2   9   9      175.70      154.89      9.39 o 
   3   9   9      650.17      742.60     19.41 o 
   4   9   9       49.09       39.64      5.27 o 
   5   9   9      593.23      657.15     24.47 o 
   6   9   9      368.99      440.75     24.88 o 
   7   9   9      348.23      371.30     38.62 o 
   8   9   9      303.62      293.81     27.10 o 
   9   9   9       80.06       54.24     15.92 o 
   0  10   9        0.01       26.69     17.53 o 
   1  10   9      260.79      251.16     22.62 o 
   2  10   9       13.10        5.14      4.05 o 
   3  10   9      588.26      532.31     32.91 o 
   4  10   9       26.22       20.64      5.07 o 
   5  10   9      221.25      213.13     13.50 o 
   6  10   9       14.74       15.20     12.74 o 
   7  10   9       34.02       21.72     10.98 o 
   8  10   9       35.03       51.14     23.12 o 
   0  11   9        7.82       15.17      8.97 o 
   1  11   9      294.78      272.84     35.18 o 
   2  11   9       29.66       16.29      6.30 o 
   3  11   9      216.06      218.00     24.74 o 
   4  11   9      199.21      185.46     12.76 o 
   5  11   9      148.98      141.70     20.28 o 
   8  11   9       33.84       25.38     27.37 o 
   0  12   9       60.52       33.92     15.47 o 
   1  12   9      215.42      165.83     12.12 o 
   2  12   9      107.57       93.14     10.87 o 
   3  12   9      138.22      111.90     12.47 o 
   4  12   9      156.30      137.37     18.60 o 
   5  12   9       70.17       68.63     13.53 o 
   7  12   9       66.79       61.61     15.81 o 
   0  13   9      248.05      291.10     37.72 o 
   1  13   9       13.57       15.98     11.06 o 
   2  13   9       62.42       69.90     11.72 o 
   3  13   9      100.35       97.41     15.88 o 
   4  13   9      131.96      134.21     21.21 o 
   0  14   9       27.58       35.30     37.26 o 
   2  14   9      144.63      165.50     25.24 o 
   4  14   9       51.86       49.44     18.93 o 
   5  14   9      120.39      128.52     50.13 o 
   0  15   9       38.74       30.05     38.38 o 
   1  15   9      176.47      222.39     35.02 o 
   0   0  10     2309.53     2052.41    144.30 o 
   1   0  10     3579.27     3173.48     72.04 o 
   4   0  10      937.03     1016.55     44.56 o 
   5   0  10      223.94      255.17     17.63 o 
   6   0  10       37.00       32.44     10.41 o 
   7   0  10      121.49      139.04     40.84 o 
   9   0  10       11.43        2.57      3.12 o 
  10   0  10       51.63       45.57     31.51 o 
  11   0  10       96.01      113.49     51.92 o 
   0   1  10     7111.54     5989.68    188.96 o 
   1   1  10     6251.28     5888.24     66.23 o 
   2   1  10      389.70      367.90      9.64 o 
   3   1  10     1396.29     1630.60     25.71 o 
   4   1  10     1323.69     1514.62     32.25 o 
   5   1  10       63.74       64.78      7.92 o 
   6   1  10       60.01       46.43      4.75 o 
   7   1  10      269.42      280.69     27.12 o 
   8   1  10      262.24      258.71     24.08 o 
   9   1  10       65.78       65.60     12.40 o 
  10   1  10       51.26       35.86     30.29 o 
   0   2  10     2396.78     1987.30     93.00 o 
   1   2  10     3357.20     3195.23     45.19 o 
   2   2  10      690.72      608.01     11.47 o 
   3   2  10      315.77      298.78     11.28 o 
   4   2  10      456.12      492.30     13.84 o 
   5   2  10      668.44      707.21     12.84 o 
   6   2  10      520.69      526.50     13.72 o 
   7   2  10      810.91      862.69     26.18 o 
   8   2  10      663.94      688.11     21.63 o 
   9   2  10      172.45      180.57     17.30 o 
  10   2  10       21.87       25.94     26.54 o 
   0   3  10     5415.72     4950.52    167.85 o 
   1   3  10      486.31      502.73     13.01 o 
   2   3  10     1517.82     1555.33     19.20 o 
   3   3  10     1120.56     1239.18     17.86 o 
   4   3  10       49.79       45.94      6.20 o 
   5   3  10      100.91      104.86      8.35 o 
   6   3  10      532.42      534.45     15.64 o 
   8   3  10      218.49      214.94     12.58 o 
   9   3  10      247.61      255.88     20.03 o 
  10   3  10      205.75      218.32     40.83 o 
   0   4  10      555.47      590.69     19.14 o 
   1   4  10      775.86      715.42     15.40 o 
   2   4  10      620.79      666.92     12.51 o 
   3   4  10      273.57      315.68      9.75 o 
   4   4  10      660.30      786.50     18.95 o 
   5   4  10      957.24     1036.44     19.87 o 
   6   4  10      266.48      292.47     15.87 o 
   7   4  10       44.57       43.73      7.28 o 
   8   4  10      147.51      107.80     10.21 o 
   9   4  10      314.03      319.06     32.17 o 
  10   4  10      369.95      473.65     56.03 o 
   0   5  10      229.51      248.70     11.76 o 
   1   5  10      490.14      482.70     12.30 o 
   2   5  10     2221.17     2304.44     31.59 o 
   3   5  10     1519.18     1663.36     27.32 o 
   4   5  10      197.38      174.97     10.41 o 
   5   5  10       30.55       20.45      4.53 o 
   6   5  10      163.21      197.29     13.84 o 
   7   5  10      181.68      162.62     11.53 o 
   8   5  10       86.85       76.48      9.96 o 
   9   5  10      306.93      286.05     35.54 o 
   0   6  10      753.76      689.79     25.73 o 
   1   6  10      389.89      349.20     15.22 o 
   2   6  10      570.86      560.73     13.20 o 
   3   6  10      244.31      233.44     10.87 o 
   4   6  10      559.73      582.33     15.15 o 
   5   6  10      496.49      489.55     16.67 o 
   6   6  10      628.02      678.16     22.47 o 
   7   6  10      188.31      176.80     12.87 o 
   8   6  10       93.42       88.22     10.23 o 
   9   6  10      115.47       95.63     20.70 o 
  10   6  10      256.99      267.62     43.85 o 
   0   7  10     1035.23     1180.65     40.08 o 
   1   7  10      362.53      359.85     12.72 o 
   2   7  10      619.29      691.82     13.33 o 
   3   7  10      409.19      434.35     11.09 o 
   4   7  10      729.23      835.51     23.26 o 
   5   7  10      398.34      413.52     15.26 o 
   6   7  10      359.91      406.38     18.72 o 
   7   7  10       80.06       78.40     10.31 o 
   9   7  10      387.73      445.60     36.86 o 
   0   8  10       13.24       10.88     14.10 o 
   1   8  10      153.13      142.62      7.92 o 
   2   8  10      480.35      541.49     13.33 o 
   3   8  10      419.89      472.63     13.19 o 
   4   8  10      169.06      155.28      9.53 o 
   5   8  10      591.65      677.09     22.43 o 
   6   8  10      441.45      455.38     21.58 o 
   7   8  10      141.73      118.20     15.59 o 
   8   8  10        9.73       29.48     24.33 o 
   9   8  10      203.92      219.41     22.24 o 
   0   9  10       56.82       56.61     13.29 o 
   1   9  10     1288.89     1450.23     90.57 o 
   2   9  10       17.92       13.01      8.10 o 
   3   9  10      179.67      205.02     11.06 o 
   5   9  10      160.83      131.01     10.80 o 
   6   9  10       28.62       28.79     13.00 o 
   7   9  10       62.82       54.40     11.98 o 
   8   9  10       60.19       49.38     15.32 o 
   9   9  10      209.64      247.19     25.82 o 
   0  10  10       87.61       82.71     14.34 o 
   1  10  10      806.48      883.73     42.55 o 
   2  10  10       39.41       34.18      4.85 o 
   3  10  10       21.97       23.62     36.81 o 
   4  10  10       50.51       45.00      5.74 o 
   5  10  10      103.14       88.33      9.52 o 
   8  10  10       95.09       82.96     15.61 o 
   0  11  10      678.55      679.45     67.84 o 
   1  11  10      234.18      239.04     19.93 o 
   2  11  10       33.39       23.54      6.91 o 
   3  11  10      534.07      558.59     33.01 o 
   4  11  10       40.94       35.45      8.46 o 
   5  11  10       86.72       91.62     18.29 o 
   8  11  10      136.23      132.30     20.67 o 
   0  12  10       71.96       60.28     14.14 o 
   1  12  10       50.04       41.80     10.96 o 
   2  12  10       41.70       31.63      9.67 o 
   3  12  10       62.47       38.43      9.49 o 
   5  12  10       30.77       15.48     14.50 o 
   0  13  10      301.08      371.79     42.19 o 
   2  13  10       38.15       28.07      9.57 o 
   3  13  10       71.48       59.70     15.02 o 
   4  13  10      136.53      141.54     22.81 o 
   6  13  10       50.83       28.51     16.75 o 
   2  14  10      149.96      134.37     32.32 o 
   4  14  10       95.48      101.56     22.82 o 
   1  15  10       38.63       72.25     36.72 o 
   2   0  11     3085.51     3280.54     56.34 o 
   3   0  11      268.63      280.76     20.01 o 
   4   0  11       28.08       16.01     14.26 o 
   5   0  11      567.25      609.06     30.25 o 
   6   0  11      143.59      178.13     10.06 o 
   7   0  11      186.56      219.29     20.54 o 
   8   0  11      744.39      754.40     81.42 o 
   9   0  11      136.97      105.53     40.01 o 
  11   0  11       77.33       78.28     28.36 o 
   0   1  11     4189.13     3864.11     89.33 o 
   1   1  11      350.56      327.26     21.60 o 
   2   1  11     2407.69     2481.57     34.31 o 
   3   1  11     1164.00     1131.82     21.75 o 
   4   1  11      339.36      340.83     16.02 o 
   5   1  11      272.86      283.93     14.68 o 
   6   1  11      425.33      440.32     15.45 o 
   7   1  11       64.39       61.86      5.61 o 
   9   1  11      183.51      154.84     19.13 o 
  11   1  11       88.50      103.26     43.15 o 
   0   2  11       79.11       61.91     16.94 o 
   1   2  11     1288.85     1195.55     21.76 o 
   2   2  11      767.36      842.29     14.42 o 
   3   2  11      585.18      653.69     17.52 o 
   4   2  11      425.31      436.13     15.31 o 
   5   2  11      696.69      749.57     15.87 o 
   6   2  11      453.08      494.86     18.79 o 
   7   2  11      129.87      122.69      9.27 o 
   8   2  11       32.22       14.95      5.11 o 
   9   2  11       59.59       47.44     13.59 o 
  10   2  11      101.79      114.60     25.53 o 
  11   2  11       91.43       72.31     33.21 o 
   0   3  11      474.35      489.00     44.64 o 
   1   3  11      144.59      138.52      7.80 o 
   2   3  11     1377.03     1423.98     19.57 o 
   3   3  11     1396.72     1604.82     33.73 o 
   4   3  11       61.48       54.46      6.13 o 
   5   3  11      337.07      380.65     13.96 o 
   6   3  11       73.30       65.09      6.79 o 
   7   3  11       86.98       87.27      9.94 o 
   8   3  11      208.82      196.15     12.40 o 
   9   3  11       43.19       36.44     12.58 o 
   0   4  11      251.20      227.44     17.33 o 
   1   4  11      405.68      383.02     12.50 o 
   2   4  11       84.54       73.47      4.95 o 
   3   4  11      900.07      888.17     15.87 o 
   4   4  11      544.17      634.79     16.42 o 
   5   4  11      401.01      438.46     15.63 o 
   6   4  11      580.50      618.06     21.29 o 
   7   4  11      539.04      506.37     25.98 o 
   8   4  11      142.27      135.43     11.04 o 
   9   4  11       46.67       30.80     12.07 o 
  11   4  11       98.41       47.58     42.04 o 
   0   5  11        4.30       23.90     15.03 o 
   1   5  11      112.34      106.96      7.06 o 
   2   5  11      116.40       89.55      6.15 o 
   3   5  11     1170.63     1276.82     23.31 o 
   4   5  11     1035.12     1084.93     21.87 o 
   5   5  11      127.34      112.34      8.46 o 
   6   5  11      278.85      262.34     13.38 o 
   7   5  11      301.76      288.57     17.44 o 
   8   5  11       40.56       33.12     12.16 o 
   9   5  11      334.45      418.52     51.47 o 
  10   5  11       99.97       84.80     21.76 o 
   1   6  11      207.31      235.74     35.15 o 
   2   6  11      882.42      941.95     16.43 o 
   3   6  11      655.12      740.65     15.44 o 
   4   6  11      257.74      206.90     10.43 o 
   5   6  11      112.97      116.90      9.75 o 
   6   6  11       83.39       61.85      9.09 o 
   7   6  11      258.92      240.80     16.93 o 
   8   6  11      239.43      271.99     22.11 o 
  10   6  11       73.90       62.26     24.61 o 
   0   7  11      790.17      925.66     33.60 o 
   1   7  11      279.35      283.05      9.89 o 
   2   7  11      450.90      446.02     12.01 o 
   3   7  11      114.88      116.27     12.81 o 
   4   7  11      563.86      609.21     18.75 o 
   5   7  11       64.31       51.68      7.38 o 
   6   7  11      172.95      195.35     13.49 o 
   7   7  11      327.37      305.96     18.22 o 
   8   7  11      120.65       84.35     12.88 o 
   9   7  11      127.60      122.89     16.16 o 
  10   7  11       90.38       90.78     19.36 o 
   0   8  11       37.84       30.24      6.32 o 
   1   8  11       55.73       42.74      4.92 o 
   2   8  11      280.00      298.67     10.89 o 
   3   8  11      206.47      232.53     11.31 o 
   4   8  11       45.79       46.38      5.92 o 
   5   8  11      323.18      339.34     16.84 o 
   6   8  11      135.51      126.08     12.51 o 
   7   8  11      329.77      345.54     23.03 o 
   8   8  11      100.66      107.20     17.89 o 
   9   8  11      125.51      109.79     15.97 o 
   0   9  11      542.53      500.21     30.58 o 
   1   9  11       46.05       11.17      6.89 o 
   2   9  11      634.67      705.25     19.13 o 
   3   9  11      163.51      152.39      8.80 o 
   4   9  11       54.55       38.88      5.94 o 
   5   9  11      244.62      222.65     13.53 o 
   6   9  11       87.18       77.68      9.73 o 
   7   9  11       35.45       33.31     13.63 o 
   8   9  11       58.63       55.18     14.41 o 
   9   9  11       42.36       39.18     14.83 o 
   0  10  11      633.04      694.06     52.75 o 
   1  10  11      225.01      240.16     27.30 o 
   2  10  11       63.70       64.12      6.24 o 
   3  10  11       51.73       48.81      4.96 o 
   4  10  11      289.02      284.16     14.32 o 
   5  10  11       61.28       40.75      8.09 o 
   6  10  11       70.21       53.74     10.01 o 
   7  10  11      131.31      110.27     15.96 o 
   8  10  11       45.63       31.24     21.70 o 
   0  11  11      131.87      223.05     41.63 o 
   1  11  11      158.51      126.67     12.79 o 
   2  11  11       21.58       23.62     10.43 o 
   3  11  11      318.93      359.36     25.70 o 
   4  11  11       84.35       63.86      8.49 o 
   5  11  11       18.92       31.23     27.86 o 
   6  11  11       58.51       52.64     14.91 o 
   7  11  11       61.65       34.04     17.29 o 
   0  12  11      681.25      674.05     47.95 o 
   1  12  11      124.59      109.14     13.76 o 
   2  12  11      132.40      113.86     15.06 o 
   4  12  11       35.14       23.77     17.59 o 
   5  12  11       85.54       65.18     12.85 o 
   7  12  11       63.51       41.79     20.41 o 
   0  13  11      289.89      350.34     43.83 o 
   1  13  11      124.55      111.59     13.19 o 
   2  13  11       41.40       29.84      9.36 o 
   4  13  11       90.67       88.10     16.42 o 
   5  13  11       42.92       31.99     26.62 o 
   0  14  11      149.64      119.31     30.29 o 
   3  14  11       56.73       56.82     16.08 o 
   4  14  11       96.11       86.94     24.46 o 
   1  15  11      299.98      389.61     51.13 o 
   0   0  12     1473.50     1462.29     76.49 o 
   1   0  12     2852.86     3053.22     85.05 o 
   2   0  12      812.68      915.99     37.89 o 
   3   0  12     3487.38     3792.64     55.34 o 
   4   0  12      148.17      159.86     17.03 o 
   5   0  12     1537.94     1661.18     54.09 o 
   7   0  12      123.68       96.61     24.92 o 
   9   0  12       30.79       30.75     29.72 o 
   0   1  12      587.87      313.54     35.21 o 
   1   1  12     2394.07     2324.46     36.42 o 
   2   1  12     2449.27     2578.17     32.46 o 
   3   1  12     1163.99     1215.65     22.89 o 
   4   1  12      272.20      259.96     16.33 o 
   5   1  12      280.60      336.13     16.72 o 
   6   1  12      401.34      417.48     17.78 o 
   7   1  12      157.61      133.76     22.77 o 
   8   1  12       85.82       74.40     10.91 o 
   9   1  12       84.57       47.62     23.76 o 
  10   1  12       54.61       41.86     19.01 o 
   1   2  12     2396.43     2549.79     36.71 o 
   2   2  12      109.35      102.65      6.93 o 
   3   2  12      641.06      648.77     18.74 o 
   4   2  12      760.61      818.25     24.59 o 
   5   2  12       15.57        6.26      5.93 o 
   6   2  12      242.94      200.27      9.38 o 
   7   2  12     1070.64     1149.63     33.04 o 
   8   2  12       71.19       54.75      8.80 o 
  10   2  12       92.22      120.01     28.37 o 
  11   2  12       75.91       59.12     25.42 o 
   1   3  12      964.61      914.67     18.30 o 
   2   3  12      529.99      606.59     15.76 o 
   3   3  12      708.50      806.98     19.83 o 
   4   3  12      133.47      136.87      8.93 o 
   5   3  12      370.32      380.25     13.33 o 
   6   3  12      255.19      256.51     14.58 o 
   7   3  12      515.84      481.44     25.46 o 
   8   3  12       23.22       11.38      8.30 o 
   9   3  12       32.71       27.45     18.74 o 
  10   3  12      126.04      107.28     23.81 o 
  11   3  12       85.66       59.16     21.98 o 
   0   4  12      438.24      394.21     18.63 o 
   1   4  12       69.66       70.60      6.21 o 
   2   4  12      189.54      169.68      8.29 o 
   3   4  12      411.30      467.75     12.65 o 
   4   4  12       17.49       11.73     13.86 o 
   5   4  12       53.78       50.96      6.18 o 
   6   4  12      247.85      241.21     16.44 o 
   7   4  12      439.01      455.71     23.45 o 
   8   4  12      104.46       93.29     11.66 o 
   9   4  12      181.62      165.02     24.59 o 
  10   4  12       18.59       32.43     39.22 o 
   0   5  12      257.63      280.95     13.11 o 
   1   5  12      332.25      313.35     12.99 o 
   2   5  12      138.49      104.27      6.60 o 
   3   5  12      554.64      609.94     12.48 o 
   4   5  12      450.51      467.18     14.07 o 
   5   5  12      183.63      216.45     13.46 o 
   6   5  12       16.77       72.77     25.66 o 
   7   5  12      244.16      279.54     19.53 o 
   8   5  12      197.70      240.25     21.06 o 
   9   5  12      148.03      119.69     19.93 o 
  10   5  12       90.56      130.85     45.69 o 
   1   6  12     2053.12     2137.18     31.01 o 
   2   6  12      980.85      921.30     15.87 o 
   3   6  12       48.78       54.90      5.72 o 
   4   6  12      448.09      472.64     14.41 o 
   5   6  12      360.27      379.15     15.25 o 
   6   6  12      663.04      827.35     29.17 o 
   7   6  12      195.24      157.18     14.35 o 
   8   6  12      201.95      189.23     19.42 o 
   9   6  12      241.30      248.48     35.27 o 
   1   7  12       76.21       55.70      5.81 o 
   2   7  12       90.27       85.67      6.32 o 
   3   7  12      929.79     1031.20     21.19 o 
   4   7  12      471.53      508.33     15.10 o 
   5   7  12      595.58      720.51     22.53 o 
   7   7  12      166.76      156.03     14.18 o 
  10   7  12       71.02       66.42     16.18 o 
   0   8  12      117.66      127.33     10.22 o 
   1   8  12      145.14      132.42      6.72 o 
   2   8  12      345.83      351.08     12.76 o 
   3   8  12      202.95      209.73      9.90 o 
   4   8  12      434.07      423.90     16.22 o 
   5   8  12      353.17      350.35     18.39 o 
   7   8  12      216.83      211.44     19.33 o 
   8   8  12       79.22       84.22     14.20 o 
   9   8  12      145.32      162.79     22.52 o 
   0   9  12       81.48       63.42     12.42 o 
   1   9  12      196.43      201.49      9.41 o 
   2   9  12      223.87      232.37     13.99 o 
   3   9  12        9.94      150.66     25.54 o 
   4   9  12      399.86      401.69     14.64 o 
   5   9  12       49.31       36.76     10.47 o 
   6   9  12       74.68       54.30     10.86 o 
   7   9  12       85.48       54.66     10.77 o 
   0  10  12      269.49      255.83     35.47 o 
   1  10  12      281.85      232.84     17.31 o 
   2  10  12      106.50      106.35      9.69 o 
   3  10  12       96.79       82.30      6.52 o 
   4  10  12      137.79      133.25     10.72 o 
   5  10  12      125.99      125.42     12.84 o 
   6  10  12       48.72       41.35     10.38 o 
   7  10  12       58.02       52.57     15.27 o 
   8  10  12       32.61       40.76     25.33 o 
   0  11  12       65.04       35.55     11.25 o 
   1  11  12      470.59      474.84     28.61 o 
   2  11  12       87.31       57.65      9.36 o 
   3  11  12       35.63       43.56     11.71 o 
   5  11  12      210.43      222.62     20.76 o 
   7  11  12       29.73       31.13     39.72 o 
   0  12  12       94.96      174.95     25.53 o 
   1  12  12      112.66      113.12     15.63 o 
   2  12  12      151.57      129.68     15.19 o 
   3  12  12      263.82      288.45     22.76 o 
   4  12  12       48.43       45.42     11.37 o 
   0  13  12      159.17      177.62     33.74 o 
   1  13  12       31.40       36.04     20.88 o 
   2  13  12       32.54       20.53      8.03 o 
   4  13  12      131.94      108.18     19.55 o 
   1  14  12       23.63       22.06     21.52 o 
   3  14  12       83.22       68.46     19.43 o 
   0  15  12       37.33       50.83     30.06 o 
   1   0  13     3774.09     3834.31     66.90 o 
   2   0  13      595.41      611.64     22.22 o 
   3   0  13     4174.65     4761.66    111.16 o 
   4   0  13       84.99       86.17     13.89 o 
   6   0  13      129.39      127.08     18.30 o 
   8   0  13      167.32      128.66     29.12 o 
  11   0  13      323.18      410.16     82.43 o 
   0   1  13    10680.82    11253.44    353.98 o 
   1   1  13      438.59      357.61     52.84 o 
   2   1  13      635.56      666.69     16.30 o 
   3   1  13     1046.42     1016.64     22.23 o 
   5   1  13       84.22       77.34      9.80 o 
   6   1  13      257.65      289.72     22.98 o 
   7   1  13      169.88      173.28     27.30 o 
   8   1  13      114.11      112.18      8.42 o 
   9   1  13      115.75       96.44     23.31 o 
  11   1  13       65.07       51.63     36.57 o 
   0   2  13     3153.72     3088.20     72.05 o 
   1   2  13        3.42       47.79     23.26 o 
   2   2  13      299.65      323.62     11.82 o 
   3   2  13      375.60      342.67     12.57 o 
   4   2  13      585.41      667.88     22.02 o 
   5   2  13      212.81      219.52     14.67 o 
   6   2  13      552.13      535.66     27.36 o 
   7   2  13       48.17       40.79      8.78 o 
   8   2  13      236.46      248.04     22.34 o 
  10   2  13      133.61      136.03     27.94 o 
   0   3  13       55.21       59.08     11.77 o 
   1   3  13     2182.47     2455.03     33.59 o 
   2   3  13      460.04      521.38     15.36 o 
   3   3  13       98.38      116.97      7.61 o 
   5   3  13      355.12      373.40     15.63 o 
   6   3  13       62.18       55.05      7.31 o 
   7   3  13      244.45      277.48     18.81 o 
   8   3  13      101.16       84.70     11.61 o 
   0   4  13      351.67      364.94     15.88 o 
   1   4  13      775.72      868.42     22.87 o 
   2   4  13      317.06      307.25     13.66 o 
   3   4  13       88.33       76.50      5.73 o 
   4   4  13      272.41      264.52     13.32 o 
   5   4  13      141.87      125.36      9.04 o 
   6   4  13       30.52       22.67      5.67 o 
   7   4  13      114.06      103.40     12.15 o 
   8   4  13       84.79       90.38     12.20 o 
  10   4  13      149.36      141.98     34.49 o 
   0   5  13      270.43      267.80     17.15 o 
   1   5  13     1077.25     1064.61     27.58 o 
   2   5  13      123.43      114.76      7.17 o 
   3   5  13      528.34      513.34     12.72 o 
   4   5  13      370.00      354.44     12.21 o 
   5   5  13      200.40      189.95     12.49 o 
   6   5  13      566.68      595.78     23.14 o 
   8   5  13      106.00      108.62     16.39 o 
   9   5  13      102.35       69.91     21.24 o 
  10   5  13       87.73       77.57     20.80 o 
   0   6  13      420.95      440.53     22.35 o 
   1   6  13       31.92       42.03     15.69 o 
   2   6  13      345.17      348.31     10.47 o 
   3   6  13      291.96      292.88     10.04 o 
   4   6  13      222.89      215.03      9.48 o 
   5   6  13       56.57       40.46      7.08 o 
   6   6  13     1628.01     1834.80     35.66 o 
   8   6  13      202.86      180.27     19.86 o 
   9   6  13       90.66      104.42     28.82 o 
  10   6  13      656.42      642.26     67.25 o 
   0   7  13      105.40       53.11     22.65 o 
   1   7  13       60.42       44.81      4.54 o 
   2   7  13      432.03      426.78     12.98 o 
   3   7  13      402.32      422.27     14.59 o 
   4   7  13      842.74      964.85     21.76 o 
   5   7  13      221.49      166.46     11.56 o 
   6   7  13     1257.16     1429.19     40.13 o 
   7   7  13      236.64      202.59     15.57 o 
   8   7  13       41.23       27.76     10.04 o 
   9   7  13       86.61       62.34     16.37 o 
   0   8  13       85.46      183.06     77.10 o 
   1   8  13       10.49        7.38     10.87 o 
   2   8  13       90.38       89.57      8.08 o 
   3   8  13       89.41       86.90      6.48 o 
   4   8  13      309.41      299.71     12.74 o 
   5   8  13      551.72      639.63     27.46 o 
   6   8  13       40.55       22.98     15.74 o 
   7   8  13       82.15       88.79     13.94 o 
   8   8  13      113.33       96.02     13.49 o 
   9   8  13      232.35      260.04     24.20 o 
   0   9  13      186.41      184.04     16.72 o 
   1   9  13      189.53      182.37      9.65 o 
   2   9  13      162.57      135.14      9.98 o 
   3   9  13      920.60      991.11     22.04 o 
   4   9  13      332.63      332.31     14.70 o 
   5   9  13      406.21      440.42     27.08 o 
   6   9  13      225.02      225.53     17.92 o 
   7   9  13       37.57       26.84     16.04 o 
   8   9  13       75.98       55.92     13.68 o 
   1  10  13      129.34      107.10     21.31 o 
   2  10  13      388.06      346.75     19.12 o 
   4  10  13      152.57      138.93      9.99 o 
   5  10  13       36.60       22.67      6.29 o 
   8  10  13      106.44       87.22     17.45 o 
   0  11  13       63.91       57.32     15.54 o 
   1  11  13      221.38      245.06     24.29 o 
   2  11  13       19.43        7.70     15.25 o 
   3  11  13       42.70       27.27      6.82 o 
   4  11  13       52.87       45.57      9.81 o 
   5  11  13       16.91       23.54     12.17 o 
   7  11  13       52.98       55.69     18.18 o 
   0  12  13      139.24       95.70     15.83 o 
   1  12  13       60.72       42.59     14.76 o 
   3  12  13       52.91       67.11     28.40 o 
   4  12  13       52.98       45.75     11.06 o 
   5  12  13       78.99       81.24     15.64 o 
   0  13  13       49.13       69.44     24.11 o 
   1  13  13       48.04       43.49      9.24 o 
   4  13  13       92.03       90.07     20.68 o 
   5  13  13       57.92       50.46     15.32 o 
   0  14  13       75.90       32.76     27.95 o 
   1  14  13       31.98       35.37     28.80 o 
   2  14  13       77.09       78.52     20.10 o 
   3  14  13       17.60       32.36     37.78 o 
   0   0  14      325.13      260.15     45.01 o 
   1   0  14      251.89      220.76     79.05 o 
   3   0  14      674.75      657.70     24.31 o 
   4   0  14      371.55      389.23     25.31 o 
   5   0  14      920.91      912.56     37.49 o 
   6   0  14      478.77      615.75     54.42 o 
   7   0  14      303.01      286.02     41.29 o 
   0   1  14      954.00      866.49     78.51 o 
   1   1  14     3409.98     3569.42     45.29 o 
   2   1  14     1173.66     1123.45     22.08 o 
   3   1  14     1473.86     1598.49     26.62 o 
   4   1  14      464.19      435.57     18.32 o 
   5   1  14       94.21       84.66     10.22 o 
   6   1  14       85.96       98.46     15.64 o 
   7   1  14       45.01       34.74     13.03 o 
   8   1  14      167.59      154.86     25.72 o 
   9   1  14      106.46       88.37     23.67 o 
  10   1  14       62.88       44.04     29.06 o 
   0   2  14     2893.96     3194.33    226.61 o 
   1   2  14      658.35      615.98     18.29 o 
   2   2  14      677.28      618.08     17.65 o 
   3   2  14     1142.10     1203.09     24.09 o 
   4   2  14       72.19       60.46      8.82 o 
   5   2  14      255.90      283.33     18.00 o 
   6   2  14      222.42      216.80     22.50 o 
   7   2  14       78.26       51.69     14.20 o 
   8   2  14      152.14      119.46     23.52 o 
   9   2  14       51.36       40.64     18.20 o 
  10   2  14       99.87      102.49     31.03 o 
   0   3  14      456.27      411.25     44.30 o 
   1   3  14      121.41       73.69      8.95 o 
   2   3  14     1182.76     1344.86     26.82 o 
   3   3  14      469.23      516.71     12.95 o 
   4   3  14      643.07      672.89     22.55 o 
   5   3  14      200.48      210.77     12.92 o 
   6   3  14      302.38      349.86     19.67 o 
   7   3  14      309.82      298.75     19.38 o 
   8   3  14       77.32       73.65     10.25 o 
   9   3  14      148.92      110.89     30.08 o 
  10   3  14       73.06       58.02     20.02 o 
   0   4  14      273.71      224.60     20.17 o 
   1   4  14     1474.55     1506.31     28.60 o 
   2   4  14      227.56      198.48     11.60 o 
   3   4  14      724.58      817.00     15.85 o 
   4   4  14      221.18      214.10     12.79 o 
   5   4  14      768.51      897.92     25.71 o 
   6   4  14      241.06      214.65     14.11 o 
   7   4  14     1047.93     1169.62     41.75 o 
   8   4  14      285.45      308.88     24.49 o 
   9   4  14       85.22       59.05     21.11 o 
  10   4  14      160.40      145.61     37.07 o 
   0   5  14      198.72      184.82     13.67 o 
   1   5  14     1184.14     1098.66     23.24 o 
   2   5  14       71.85       80.86      6.78 o 
   3   5  14      273.66      227.27      8.67 o 
   4   5  14      451.75      417.43     18.71 o 
   5   5  14      399.90      419.56     17.67 o 
   6   5  14      290.07      297.31     18.00 o 
   7   5  14       60.85       60.91     10.26 o 
   8   5  14      547.23      620.51     33.82 o 
   9   5  14      258.85      234.80     29.58 o 
   0   6  14      951.78      895.73     34.28 o 
   1   6  14      225.54      226.98      8.89 o 
   2   6  14      114.68      123.23      7.19 o 
   3   6  14      203.30      214.28     10.49 o 
   4   6  14      542.09      528.75     14.64 o 
   5   6  14       63.64       46.11      6.81 o 
   6   6  14       92.56       96.96     11.28 o 
   7   6  14      176.36      141.28     13.69 o 
   8   6  14       26.40       29.43     14.85 o 
   9   6  14      260.50      272.81     30.18 o 
   0   7  14     2227.22     2369.51     44.82 o 
   1   7  14       50.12       47.66      5.80 o 
   2   7  14      718.84      733.68     17.89 o 
   3   7  14      804.40      890.45     19.56 o 
   4   7  14      882.23      910.51     20.73 o 
   5   7  14      235.18      188.38     12.92 o 
   6   7  14      139.14      158.37     15.03 o 
   7   7  14      129.63      116.59     14.14 o 
   8   7  14      391.39      455.76     28.82 o 
   9   7  14       38.60       26.84     26.25 o 
   0   8  14     2390.42     2401.19    154.48 o 
   1   8  14       20.04       14.81      4.72 o 
   2   8  14      350.95      374.31     16.49 o 
   3   8  14      113.45      101.91      7.56 o 
   4   8  14      133.02      120.70      8.39 o 
   5   8  14      235.27      244.61     15.29 o 
   6   8  14      208.46      215.42     15.34 o 
   7   8  14       37.95       19.56     18.20 o 
   8   8  14       54.96       28.38     15.15 o 
   9   8  14       77.68       54.84     17.97 o 
   2   9  14       72.15       59.42     10.07 o 
   3   9  14       74.29       66.38      7.94 o 
   4   9  14       49.88       33.22     11.97 o 
   5   9  14      731.98      863.53     29.89 o 
   6   9  14       48.17       39.01     11.21 o 
   7   9  14      102.16       76.07     12.49 o 
   0  10  14      667.15      677.62     40.82 o 
   1  10  14      563.02      605.70     21.21 o 
   2  10  14      156.29      143.87      9.75 o 
   3  10  14       78.12       76.94      6.80 o 
   4  10  14      184.22      169.03     12.10 o 
   5  10  14      408.40      406.72     22.53 o 
   6  10  14      115.67      121.91     18.27 o 
   7  10  14       31.67       26.21     24.87 o 
   1  11  14       79.71       72.01     12.15 o 
   2  11  14       46.76       36.06      9.03 o 
   3  11  14      201.75      210.11     18.98 o 
   4  11  14       71.91       47.86     13.28 o 
   5  11  14       54.93       43.23     13.70 o 
   6  11  14       62.88       61.91     15.62 o 
   7  11  14      102.37      118.82     19.74 o 
   1  12  14      174.29      161.50     14.10 o 
   2  12  14       30.32       21.50     10.90 o 
   3  12  14       84.21       92.83     13.67 o 
   6  12  14       57.64       51.78     14.50 o 
   1  13  14       57.82       52.53     12.23 o 
   3  13  14       39.93       36.58     17.67 o 
   4  13  14      105.26      122.97     23.19 o 
   0  14  14       29.92      197.47     53.71 o 
   1  14  14       91.49       60.44     18.06 o 
   3  14  14      138.72      163.71     34.39 o 
   2   0  15      524.60      486.21     25.24 o 
   3   0  15     1952.83     1950.90     45.03 o 
   5   0  15       57.99       45.17     12.59 o 
   6   0  15     1009.13     1099.32     99.05 o 
   7   0  15      470.84      472.90     50.98 o 
   8   0  15      455.72      380.06     51.27 o 
   9   0  15       22.07       34.02     28.54 o 
   0   1  15       75.75       56.15     14.75 o 
   1   1  15      213.31      205.00     25.20 o 
   2   1  15      431.52      350.00     14.15 o 
   3   1  15     1082.51     1183.29     25.24 o 
   4   1  15       74.08       54.39      8.84 o 
   5   1  15      235.06      222.53     15.54 o 
   6   1  15      181.98      186.68     23.55 o 
   7   1  15      103.83       86.38     16.53 o 
   8   1  15      168.02      156.20     23.30 o 
   9   1  15       41.37       21.61     25.51 o 
   0   2  15     1367.65     1217.78     78.94 o 
   1   2  15      257.00      302.44     13.36 o 
   2   2  15      281.99      231.49     11.62 o 
   3   2  15      411.16      432.51     14.05 o 
   4   2  15      393.65      408.35     16.29 o 
   5   2  15      479.85      529.16     23.34 o 
   6   2  15      945.82     1016.33     48.26 o 
   7   2  15      204.71      215.82     26.16 o 
   8   2  15      147.88      143.77     24.51 o 
  10   2  15       66.95       53.56     18.65 o 
   0   3  15     3120.15     3126.90     97.74 o 
   1   3  15      309.53      313.42     14.02 o 
   2   3  15      119.26      103.85      9.42 o 
   3   3  15       99.53       95.97      6.42 o 
   4   3  15      539.68      544.77     18.57 o 
   5   3  15     1454.13     1668.10     45.41 o 
   6   3  15      670.04      724.75     41.40 o 
   7   3  15      383.28      331.67     32.31 o 
   8   3  15      573.67      625.45     42.89 o 
   9   3  15      165.58      145.21     22.39 o 
   0   4  15      921.59      934.31     25.55 o 
   1   4  15      266.67      208.90     18.89 o 
   2   4  15      314.40      288.23     10.96 o 
   3   4  15     1348.42     1475.71     23.50 o 
   4   4  15      881.07      992.71     27.19 o 
   5   4  15      455.24      504.04     22.40 o 
   6   4  15      129.80      148.70     14.69 o 
   7   4  15      233.59      242.45     17.69 o 
   8   4  15      357.13      380.08     33.93 o 
   9   4  15      303.86      310.42     31.88 o 
  10   4  15       97.20       68.97     22.38 o 
   0   5  15       34.68       33.38     13.54 o 
   1   5  15      619.29      659.32     16.70 o 
   2   5  15       33.88       21.55      5.23 o 
   3   5  15       58.04       36.65      4.88 o 
   4   5  15      701.74      795.89     20.90 o 
   5   5  15     1060.50     1304.50     37.67 o 
   6   5  15      483.60      519.37     21.16 o 
   7   5  15      729.33      802.92     34.32 o 
   8   5  15      272.41      281.56     25.21 o 
  10   5  15      178.92      141.97     27.30 o 
   0   6  15      327.25      325.65     16.48 o 
   1   6  15       29.20       24.79      9.21 o 
   2   6  15      352.62      365.03     12.04 o 
   3   6  15      270.15      297.80     12.13 o 
   4   6  15      185.82      169.79     10.99 o 
   5   6  15      105.95       91.10      8.99 o 
   6   6  15      104.73      114.42     11.41 o 
   7   6  15      169.28      170.05     16.95 o 
   9   6  15      146.71      118.88     21.42 o 
   1   7  15      495.92      538.16     18.79 o 
   2   7  15     1385.48     1447.25     26.89 o 
   3   7  15      580.27      588.03     24.35 o 
   4   7  15      626.22      657.23     22.35 o 
   5   7  15       29.32       20.70     12.32 o 
   6   7  15       50.05       24.88     11.03 o 
   7   7  15       85.12       62.08     11.13 o 
   8   7  15      259.73      257.19     32.69 o 
   9   7  15       67.71       58.75     15.50 o 
   0   8  15      524.68      373.87     23.43 o 
   1   8  15       21.30        6.57      9.16 o 
   2   8  15      946.73     1035.63     22.86 o 
   3   8  15      399.25      407.56     15.68 o 
   4   8  15      306.15      317.42     14.77 o 
   5   8  15      260.93      247.00     15.13 o 
   7   8  15      146.95      153.90     16.51 o 
   8   8  15      212.25      233.01     23.23 o 
   9   8  15       57.86       54.64     19.19 o 
   1   9  15       30.27        9.86      7.63 o 
   2   9  15      990.59     1070.33     27.94 o 
   3   9  15      159.85      150.54     10.12 o 
   4   9  15      697.31      833.56     25.42 o 
   5   9  15       63.95       64.11     10.95 o 
   6   9  15       29.15       19.53     10.67 o 
   7   9  15      108.96      120.80     15.07 o 
   8   9  15       12.92       21.90     23.15 o 
   0  10  15      650.36      696.27     35.61 o 
   1  10  15       60.07       48.31      7.22 o 
   2  10  15       94.54       86.50      7.55 o 
   3  10  15       63.96       37.25      8.90 o 
   4  10  15       11.22       10.98     10.01 o 
   0  11  15       28.56       24.29     10.99 o 
   1  11  15       42.99       36.39      8.17 o 
   3  11  15      178.24      183.15     22.20 o 
   4  11  15       61.65       53.84     13.01 o 
   5  11  15      100.99      105.10     16.19 o 
   1  12  15       42.84       23.71     16.90 o 
   3  12  15       35.47       43.86     12.61 o 
   4  12  15      103.70       98.43     19.35 o 
   1  13  15      132.10      121.73     15.05 o 
   2  13  15       64.65       80.94     13.47 o 
   0  14  15      167.20      204.44     41.26 o 
   0   0  16      295.96      241.65     38.14 o 
   1   0  16      204.07      214.23     18.34 o 
   3   0  16      961.51     1050.39     41.98 o 
   4   0  16     3063.78     3603.00     70.59 o 
   5   0  16       39.21       40.59     14.00 o 
   6   0  16       45.96       42.55     28.33 o 
   7   0  16      492.65      581.90     53.75 o 
  10   0  16       94.52       87.72     29.26 o 
   0   1  16     1022.04     1208.72     49.01 o 
   1   1  16      435.42      396.83     15.56 o 
   2   1  16     1449.03     1502.99     42.35 o 
   3   1  16      116.29       97.31      8.63 o 
   4   1  16      161.76      155.88     11.39 o 
   5   1  16      482.00      531.47     25.68 o 
   6   1  16      166.23      172.86     23.95 o 
   8   1  16       72.10       43.95     15.48 o 
   1   2  16      373.06      334.26     16.78 o 
   2   2  16     1682.33     1789.48     29.25 o 
   3   2  16       40.76       28.80      4.93 o 
   4   2  16      156.25      139.22     10.18 o 
   5   2  16     1071.40     1118.63     37.95 o 
   6   2  16       54.64       36.27     26.74 o 
   7   2  16      754.14      778.07     47.60 o 
   8   2  16      222.62      226.78     28.70 o 
  10   2  16       92.26       60.99     19.94 o 
   0   3  16       56.90       49.05     24.17 o 
   2   3  16      285.69      238.40     11.88 o 
   3   3  16      274.94      286.00      9.54 o 
   4   3  16      339.51      321.82     17.86 o 
   5   3  16      910.10      983.07     35.40 o 
   6   3  16       76.31       82.54     18.07 o 
   7   3  16      324.99      378.13     34.48 o 
   8   3  16       44.74       43.57     18.17 o 
  10   3  16       48.20       34.98     23.65 o 
   1   4  16      122.53      101.55      7.64 o 
   2   4  16     1452.42     1608.00     30.91 o 
   3   4  16      858.58      905.99     17.03 o 
   4   4  16      344.91      311.78     17.74 o 
   5   4  16      113.54      110.74     15.09 o 
   6   4  16      628.73      743.33     31.00 o 
   7   4  16      551.28      625.46     44.77 o 
   9   4  16      113.41      119.79     22.01 o 
  10   4  16      126.37      101.04     23.89 o 
   0   5  16      214.42      201.50     13.21 o 
   1   5  16      177.81      144.36     10.66 o 
   2   5  16       79.59       68.32      6.54 o 
   3   5  16      363.65      330.38     11.64 o 
   4   5  16      193.81      157.53     19.40 o 
   5   5  16     1274.74     1477.59     40.94 o 
   6   5  16      259.35      255.14     22.76 o 
   7   5  16      669.09      788.32     44.53 o 
   9   5  16       55.13       35.16     22.73 o 
   0   6  16       47.98       39.18     15.39 o 
   1   6  16      454.74      443.63     13.78 o 
   2   6  16      434.78      450.79     15.29 o 
   3   6  16      580.31      673.11     17.93 o 
   4   6  16      363.17      384.85     14.94 o 
   5   6  16       40.36       36.23      8.37 o 
   6   6  16      300.62      325.22     21.88 o 
   8   6  16      131.01      117.18     21.02 o 
   9   6  16       39.37       44.71     29.35 o 
   1   7  16      278.74      275.96     16.15 o 
   2   7  16      565.31      566.64     16.28 o 
   3   7  16     1019.20     1183.16     24.58 o 
   5   7  16       29.41       22.31      7.31 o 
   6   7  16       53.14       27.60      6.60 o 
   7   7  16      139.02      137.72     16.31 o 
   9   7  16      112.77       87.08     17.72 o 
   0   8  16     1026.61     1004.59     37.07 o 
   1   8  16      149.80      115.77      7.49 o 
   3   8  16     1139.32     1296.96     25.61 o 
   5   8  16       48.38       31.39     11.38 o 
   6   8  16      169.18      156.00     16.92 o 
   0   9  16      187.45      188.37     15.94 o 
   1   9  16      162.90      135.45      8.48 o 
   2   9  16      365.00      379.18     16.96 o 
   3   9  16      304.01      307.18     14.05 o 
   4   9  16       32.47       33.38     12.88 o 
   5   9  16       66.95       59.38     10.83 o 
   6   9  16      164.35      158.72     16.33 o 
   0  10  16      492.24      415.09     32.15 o 
   1  10  16      323.00      306.75     17.34 o 
   2  10  16      164.44      143.65      9.37 o 
   3  10  16      162.68      134.80      9.59 o 
   5  10  16       31.04       22.74     11.30 o 
   6  10  16       26.41       31.82     17.81 o 
   7  10  16       38.16       26.17     17.68 o 
   0  11  16       53.45       52.17     14.35 o 
   1  11  16       44.22       42.46      9.81 o 
   2  11  16      138.28      134.61     15.81 o 
   3  11  16      107.55       79.12     14.54 o 
   5  11  16       86.89       59.60     16.53 o 
   0  12  16      228.64      208.44     28.64 o 
   1  12  16       57.38       43.48     10.06 o 
   2  12  16       24.53       18.36     16.48 o 
   3  12  16       62.96       67.04     13.20 o 
   4  12  16       70.48       64.05     15.58 o 
   0  13  16       38.88       34.13     18.09 o 
   1  13  16      173.61      213.88     19.14 o 
   1  14  16      114.78       98.10     20.36 o 
   2  14  16       44.77       33.16     37.22 o 
   1   0  17      213.28      162.29     30.83 o 
   2   0  17      251.34      232.92     21.14 o 
   3   0  17      308.45      287.72     11.82 o 
   4   0  17      109.05       98.04     10.10 o 
   5   0  17      391.75      474.75     50.17 o 
   6   0  17     2541.00     2791.87    126.15 o 
   8   0  17      405.62      377.02     49.28 o 
   0   1  17      158.13      117.91     18.60 o 
   1   1  17       70.47       46.30     11.13 o 
   2   1  17     1233.85     1223.24     36.71 o 
   3   1  17       40.90       33.33      5.09 o 
   4   1  17      118.35      112.36     10.11 o 
   5   1  17      157.71      185.64     22.54 o 
   6   1  17      197.20      185.28     35.43 o 
   9   1  17       88.20       99.17     21.36 o 
   0   2  17       93.70       85.43     13.62 o 
   1   2  17       47.17       34.62     10.28 o 
   2   2  17       90.86       99.90     10.54 o 
   3   2  17      277.77      307.46      9.20 o 
   4   2  17       44.56       32.23      7.60 o 
   5   2  17      632.78      688.94     35.08 o 
   6   2  17      156.35      142.00     22.69 o 
   7   2  17      465.23      462.96     43.18 o 
   8   2  17       88.36       80.17     22.32 o 
   9   2  17       26.70       39.76     33.43 o 
   0   3  17     1021.04      976.45     30.93 o 
   1   3  17     2131.79     2376.60     29.47 o 
   2   3  17      530.57      529.09     15.30 o 
   3   3  17      426.23      415.49     12.56 o 
   4   3  17      513.59      563.52     24.08 o 
   8   3  17       29.93       33.21     31.74 o 
   9   3  17      171.23      180.44     26.14 o 
   1   4  17      279.34      276.07     11.37 o 
   2   4  17      828.97      908.91     22.47 o 
   3   4  17       63.70       49.30      6.28 o 
   4   4  17       56.43       42.93      7.65 o 
   5   4  17       40.96       31.84      8.58 o 
   6   4  17      842.07      963.32     47.12 o 
   7   4  17       47.94       37.09     19.65 o 
   9   4  17       30.01       57.75     37.09 o 
  10   4  17       94.20       61.26     25.70 o 
   0   5  17       41.94       40.82      7.69 o 
   1   5  17      205.31      170.01      9.09 o 
   2   5  17      184.65      182.23      9.53 o 
   3   5  17      191.08      174.81     10.12 o 
   4   5  17     1666.74     1855.42     39.77 o 
   5   5  17      101.97       92.99     12.47 o 
   6   5  17       50.20       34.95     10.27 o 
   7   5  17       31.80       31.04     18.51 o 
   8   5  17       59.64       38.67     14.45 o 
   9   5  17      175.43      137.44     23.69 o 
   0   6  17     1321.66     1387.71     38.67 o 
   1   6  17      662.31      625.07     17.46 o 
   2   6  17      171.86      135.61     10.53 o 
   3   6  17      605.74      675.18     18.13 o 
   4   6  17      446.28      475.12     19.15 o 
   6   6  17      144.66      135.01     15.60 o 
   7   6  17       90.52       81.11     17.42 o 
   8   6  17      159.28      171.09     24.53 o 
   9   6  17      160.37      190.48     27.45 o 
   0   7  17      338.28      377.09     18.68 o 
   1   7  17      409.28      427.36     15.90 o 
   2   7  17       55.83       43.19      8.99 o 
   3   7  17      270.75      235.42     12.96 o 
   4   7  17       40.09       31.39      5.14 o 
   5   7  17      180.07      166.52     14.24 o 
   6   7  17       54.89       35.54     11.99 o 
   7   7  17       66.41       38.73     12.91 o 
   9   7  17       95.34       75.48     16.39 o 
   1   8  17      151.62      145.05      8.48 o 
   2   8  17      394.15      392.06     13.98 o 
   3   8  17       16.67       69.25     20.84 o 
   4   8  17      125.79      120.70      8.72 o 
   5   8  17      171.47      165.55     13.28 o 
   6   8  17      238.36      274.81     23.09 o 
   7   8  17       66.42       59.89     13.55 o 
   8   8  17      306.85      373.03     28.92 o 
   0   9  17       26.93       24.28     16.52 o 
   1   9  17      219.88      211.63     10.68 o 
   2   9  17      212.10      198.06     10.99 o 
   3   9  17       16.57       14.44     21.92 o 
   4   9  17      165.93      161.74     12.36 o 
   5   9  17       23.28       19.50     21.00 o 
   7   9  17       85.57       62.37     16.56 o 
   8   9  17      154.69      139.04     23.85 o 
   0  10  17      280.31      315.16     25.55 o 
   1  10  17      575.57      646.38     26.79 o 
   2  10  17       38.41       25.55      5.84 o 
   3  10  17       70.31       56.88      8.17 o 
   4  10  17       43.25       34.64      9.81 o 
   5  10  17      117.56       84.22     14.71 o 
   7  10  17       71.39       44.14     19.28 o 
   0  11  17      320.01      325.33     29.61 o 
   1  11  17      329.22      326.53     23.07 o 
   2  11  17       49.33       40.00     14.76 o 
   3  11  17      129.30      143.97     16.02 o 
   4  11  17       59.44       44.28     12.94 o 
   5  11  17      115.98      118.52     18.83 o 
   0  12  17       36.54       33.20     20.90 o 
   2  12  17      179.79      185.24     17.90 o 
   3  12  17       27.61       24.52     24.22 o 
   4  12  17       36.53       24.77     17.68 o 
   0  13  17       15.93       44.13     38.70 o 
   1  13  17       59.92       36.51     27.33 o 
   2  13  17      189.53      217.49     19.73 o 
   0  14  17      116.74      101.07     36.09 o 
   0   0  18      203.17      129.72     20.10 o 
   1   0  18      928.63      964.48     33.69 o 
   2   0  18      106.82      100.46     13.00 o 
   3   0  18      105.21       74.97      6.27 o 
   4   0  18      926.52     1114.37     49.52 o 
   5   0  18      114.65       98.94     25.53 o 
   6   0  18       75.90       45.58     26.58 o 
   7   0  18       73.94       58.55     21.97 o 
   8   0  18      562.63      585.41     61.50 o 
  10   0  18       30.52       26.60     39.62 o 
   1   1  18      385.95      378.09     19.63 o 
   2   1  18      860.71      773.22     30.55 o 
   3   1  18      878.58      985.73     15.56 o 
   4   1  18     1130.51     1148.79     32.58 o 
   5   1  18     2055.01     2499.35     81.30 o 
   6   1  18      159.97      139.72     21.38 o 
   7   1  18      197.80      169.28     23.66 o 
   8   1  18      103.37       67.36     18.17 o 
   9   1  18       74.86       65.29     19.33 o 
  10   1  18      121.63      126.94     25.70 o 
   0   2  18      295.19      323.00     22.48 o 
   1   2  18      710.90      626.13     18.79 o 
   2   2  18      297.18      260.98     10.98 o 
   3   2  18      850.94      941.43     20.86 o 
   4   2  18      980.33     1094.97     31.24 o 
   5   2  18      404.07      402.77     33.03 o 
   6   2  18      885.20     1020.55     47.91 o 
   7   2  18      134.84      107.55     24.62 o 
   8   2  18       29.04       15.98     26.28 o 
   0   3  18      362.40      375.51     29.38 o 
   1   3  18      182.36      188.62     18.72 o 
   2   3  18       43.53       29.67      8.77 o 
   3   3  18      973.66     1039.89     22.71 o 
   4   3  18      157.37      159.95     15.52 o 
   5   3  18     1823.85     2226.45     75.63 o 
   6   3  18      488.61      527.95     36.80 o 
   7   3  18      107.56      101.96     20.99 o 
   8   3  18      126.69      123.48     22.30 o 
   0   4  18      129.26       94.33     12.27 o 
   1   4  18      142.62      122.81      8.21 o 
   2   4  18      235.39      188.95     10.20 o 
   3   4  18      863.82      915.96     21.03 o 
   4   4  18       24.97       21.48      5.68 o 
   5   4  18      301.71      339.89     26.81 o 
   6   4  18      191.04      230.38     31.69 o 
   8   4  18       85.12       52.96     15.81 o 
   0   5  18       96.87       94.48     10.64 o 
   1   5  18      277.75      275.08     12.43 o 
   2   5  18      219.20      223.02      9.82 o 
   3   5  18      366.57      346.71     12.51 o 
   4   5  18      311.62      302.17     27.00 o 
   5   5  18       84.08       75.26     12.99 o 
   6   5  18      385.71      419.80     35.08 o 
   8   5  18       91.32       81.59     18.99 o 
   9   5  18       45.08       45.92     42.91 o 
   1   6  18       44.71       39.85     12.12 o 
   2   6  18     2042.99     2348.89     42.04 o 
   3   6  18      278.97      299.85     13.23 o 
   4   6  18       24.30       17.16     11.77 o 
   7   6  18      335.69      324.72     31.19 o 
   0   7  18       41.13       37.47     13.68 o 
   1   7  18       50.05       40.84      8.62 o 
   2   7  18     1468.43     1646.39     31.55 o 
   3   7  18       54.62       52.67      6.36 o 
   5   7  18      225.43      218.04     16.85 o 
   6   7  18      173.55      172.99     21.05 o 
   7   7  18       67.69       49.20     13.03 o 
   0   8  18      539.86      649.14     25.57 o 
   1   8  18      424.04      442.62     18.39 o 
   2   8  18      104.74       92.46      9.71 o 
   3   8  18       48.86       43.20      6.19 o 
   6   8  18       82.83       70.06     13.75 o 
   7   8  18      166.04      205.16     21.72 o 
   8   8  18      169.23      153.36     22.16 o 
   0   9  18      291.26      267.50     19.64 o 
   1   9  18      804.78      908.27     28.21 o 
   2   9  18      156.05      143.01      9.20 o 
   3   9  18       60.55       52.76      7.20 o 
   4   9  18       97.59       79.77      9.46 o 
   5   9  18       24.81       23.32     12.04 o 
   6   9  18       25.59       30.05     19.18 o 
   1  10  18       73.75       71.58     15.08 o 
   2  10  18      300.79      322.63     15.94 o 
   3  10  18      108.06       94.59     12.07 o 
   4  10  18       77.37       67.44     12.35 o 
   5  10  18       52.90       50.59     14.96 o 
   6  10  18      177.12      194.65     23.22 o 
   0  11  18        3.43       41.84     29.93 o 
   1  11  18       46.62       34.36     27.60 o 
   4  11  18      117.23      106.30     17.27 o 
   5  11  18      139.12      123.99     21.46 o 
   6  11  18      168.27      151.23     27.56 o 
   1  12  18       43.34       36.20     35.54 o 
   3  12  18      193.76      173.48     20.96 o 
   4  12  18       85.90       79.43     17.22 o 
   0  13  18      127.61      113.78     20.01 o 
   1  13  18      138.69      141.46     16.48 o 
   4   0  19     2072.10     2408.63     64.24 o 
   5   0  19      382.95      396.44     55.23 o 
   6   0  19       40.10       35.46     18.91 o 
   0   1  19      149.72      134.80     15.77 o 
   1   1  19      854.63      922.62     25.07 o 
   2   1  19      583.03      572.17     18.11 o 
   3   1  19      363.53      248.23     18.33 o 
   4   1  19      471.53      479.08     23.27 o 
   5   1  19      952.73      985.80     68.80 o 
   6   1  19       32.43       25.25     14.07 o 
   7   1  19      338.95      332.40     34.27 o 
   8   1  19      128.63      125.93     23.11 o 
   9   1  19       98.94       87.46     21.20 o 
   0   2  19      129.26      110.25     14.22 o 
   1   2  19       56.26       44.19     11.82 o 
   2   2  19      266.71      241.90     10.74 o 
   3   2  19      400.96      376.84     16.03 o 
   4   2  19      623.22      627.91     26.90 o 
   5   2  19      591.06      608.79     40.88 o 
   6   2  19      265.70      278.86     36.85 o 
   7   2  19      100.18       76.41     20.63 o 
   8   2  19       47.50       46.71     33.97 o 
   9   2  19       72.31       58.26     18.84 o 
  10   2  19      185.68      181.55     60.09 o 
   0   3  19     1103.84     1126.54     38.46 o 
   1   3  19      692.42      739.11     18.75 o 
   2   3  19      771.08      799.71     19.58 o 
   3   3  19     1839.37     1843.73     29.68 o 
   4   3  19      999.72     1086.54     33.74 o 
   5   3  19       36.39       31.82     25.68 o 
   6   3  19      144.37      117.67     19.82 o 
   7   3  19       33.38       41.93     20.77 o 
   8   3  19      212.58      232.52     27.90 o 
   9   3  19      122.13      118.99     22.94 o 
   0   4  19      733.52      817.24     30.13 o 
   1   4  19      158.23      129.83      8.75 o 
   2   4  19       71.96       72.11      8.11 o 
   3   4  19     1434.60     1694.06     32.09 o 
   4   4  19      286.70      286.47     14.98 o 
   5   4  19       73.24       66.95     15.57 o 
   6   4  19      326.08      322.76     31.65 o 
   7   4  19       31.34       34.66     20.35 o 
   8   4  19      131.64      113.47     20.90 o 
   0   5  19       67.19       58.15      9.43 o 
   1   5  19      609.73      609.91     17.20 o 
   2   5  19      800.63      766.72     23.76 o 
   3   5  19      315.86      302.81     12.39 o 
   4   5  19       36.42       27.32     11.51 o 
   5   5  19      573.47      585.68     40.84 o 
   6   5  19      226.48      229.71     32.27 o 
   7   5  19      332.18      356.34     33.09 o 
   8   5  19       63.17       35.08     22.11 o 
   9   5  19       83.54       58.54     19.44 o 
   1   6  19      168.54      173.38     15.85 o 
   2   6  19      683.91      707.40     22.47 o 
   3   6  19       41.45       25.25      5.21 o 
   4   6  19      328.90      359.78     14.78 o 
   5   6  19      362.18      475.42     30.14 o 
   7   6  19       43.34       38.11     13.48 o 
   8   6  19       35.87       23.74     34.81 o 
   1   7  19       72.81       52.67      7.83 o 
   2   7  19      474.60      400.03     21.84 o 
   3   7  19       77.90       80.27     11.28 o 
   4   7  19      494.81      566.93     20.77 o 
   5   7  19       80.90       55.85     11.95 o 
   6   7  19      297.43      320.46     27.23 o 
   7   7  19      237.26      247.63     25.21 o 
   0   8  19     1034.75     1188.82     37.04 o 
   1   8  19      497.09      478.99     18.38 o 
   2   8  19      960.89     1166.66     31.24 o 
   3   8  19      858.48      965.60     24.09 o 
   4   8  19      673.87      792.96     22.05 o 
   5   8  19       54.04       44.03     10.65 o 
   6   8  19       67.35       63.95     13.43 o 
   7   8  19      168.41      171.10     20.02 o 
   8   8  19       65.02       49.21     16.70 o 
   0   9  19       81.81       68.37     11.40 o 
   1   9  19       22.04       23.35     23.04 o 
   2   9  19      202.80      172.33     10.26 o 
   3   9  19       28.01       18.48      7.07 o 
   4   9  19      115.77       99.85     11.12 o 
   5   9  19       61.66       39.82      9.74 o 
   7   9  19      108.27      126.36     21.28 o 
   0  10  19       58.10       56.91     11.62 o 
   1  10  19      397.74      421.23     19.92 o 
   2  10  19       93.75       79.67     10.78 o 
   3  10  19      133.88      123.35     14.03 o 
   4  10  19       57.97       54.43     11.14 o 
   5  10  19       97.28       87.69     16.30 o 
   6  10  19       26.29       26.99     36.50 o 
   0  11  19      230.20      226.51     25.88 o 
   1  11  19       72.47       66.29     11.33 o 
   2  11  19      101.69      130.87     17.34 o 
   3  11  19      108.42       99.83     13.58 o 
   4  11  19       87.84       78.95     14.27 o 
   0  12  19        2.06       95.02     34.45 o 
   2  12  19       23.31       24.70     32.80 o 
   3  12  19       90.27      108.68     15.74 o 
   4  12  19       51.54       52.14     16.52 o 
   0  13  19       74.74       99.41     20.53 o 
   1  13  19      116.94      124.53     15.58 o 
   0   0  20      269.04      337.71     34.68 o 
   1   0  20      171.84      139.60     15.77 o 
   2   0  20      268.86      232.80     19.44 o 
   3   0  20      485.72      464.63     16.51 o 
   4   0  20       63.07       39.21     14.62 o 
   5   0  20     1071.40     1309.86     82.70 o 
   7   0  20      111.71      124.45     31.06 o 
   8   0  20       67.76       35.91     20.67 o 
   0   1  20      270.85      257.98     20.92 o 
   1   1  20      135.31      130.84     10.76 o 
   3   1  20     1435.82     1598.79     24.78 o 
   4   1  20     1018.75     1076.45     30.83 o 
   5   1  20      476.24      510.53     37.28 o 
   6   1  20      126.73       94.12     17.48 o 
   7   1  20       83.08       75.65     22.04 o 
   8   1  20      171.53      189.75     26.94 o 
   0   2  20      113.96      108.56     15.61 o 
   1   2  20      434.89      398.76     16.94 o 
   2   2  20      189.32      144.20      8.80 o 
   3   2  20      997.89     1061.62     23.24 o 
   4   2  20      681.34      706.21     34.63 o 
   5   2  20      949.66     1022.00     46.21 o 
   6   2  20       55.14       33.25     15.99 o 
   0   3  20      203.86      210.46     20.57 o 
   1   3  20      249.18      191.47     15.11 o 
   2   3  20      328.61      255.09     14.59 o 
   3   3  20      234.64      214.20     13.12 o 
   4   3  20      103.71      100.40     16.18 o 
   5   3  20     1350.45     1766.40     59.38 o 
   6   3  20      124.56      168.48     30.52 o 
   8   3  20       86.70       95.97     24.57 o 
   0   4  20     1462.18     1553.48     55.61 o 
   2   4  20      879.50      940.49     34.20 o 
   3   4  20       71.08       67.89     10.05 o 
   4   4  20      383.52      323.36     17.10 o 
   5   4  20      781.25      956.41     53.44 o 
   6   4  20      110.55       91.42     22.26 o 
   7   4  20       25.84       26.63     28.13 o 
   0   5  20      157.86      127.50     13.86 o 
   1   5  20      205.14      152.70     11.74 o 
   2   5  20      861.65      896.66     24.69 o 
   3   5  20     1128.53     1275.92     27.72 o 
   4   5  20      633.74      690.26     35.14 o 
   5   5  20      408.24      446.20     41.65 o 
   6   5  20      813.14      947.45     47.82 o 
   7   5  20      188.99      187.62     25.47 o 
   8   5  20       97.28       87.90     18.81 o 
   9   5  20       70.92       64.39     21.25 o 
   0   6  20      970.19     1152.48     38.76 o 
   1   6  20     1297.82     1483.70     31.78 o 
   2   6  20      153.27      101.34      9.13 o 
   3   6  20      370.55      384.88     13.93 o 
   4   6  20      248.49      241.40     12.57 o 
   5   6  20       12.60       19.12     17.73 o 
   6   6  20       57.50       25.41     17.04 o 
   7   6  20      103.74       82.95     17.47 o 
   8   6  20       69.76       55.31     16.02 o 
   0   7  20      493.08      624.65     30.07 o 
   1   7  20     1061.68     1196.90     27.26 o 
   2   7  20      851.52      946.42     23.98 o 
   3   7  20      183.10      178.87      9.95 o 
   4   7  20      554.28      582.22     24.10 o 
   5   7  20      455.02      544.47     33.87 o 
   8   7  20       29.04       29.92     27.34 o 
   1   8  20      973.39     1218.40     37.42 o 
   2   8  20      266.44      254.05     13.58 o 
   3   8  20      137.34      131.41      9.50 o 
   4   8  20      214.54      202.15     13.51 o 
   1   9  20      131.96      133.98     10.36 o 
   2   9  20      502.99      568.20     18.76 o 
   3   9  20      200.18      228.80     13.54 o 
   4   9  20      127.84      143.34     14.11 o 
   5   9  20       33.19       19.49     14.81 o 
   7   9  20       77.63       65.14     17.40 o 
   1  10  20      191.63      179.14     14.75 o 
   2  10  20       70.67       52.00     10.09 o 
   3  10  20       97.59       86.75     11.47 o 
   4  10  20      151.53      176.15     18.14 o 
   6  10  20       55.75       40.91     23.41 o 
   1  11  20      159.14      164.53     15.98 o 
   2  11  20       33.43       42.74     16.36 o 
   3  11  20      112.48      111.75     15.22 o 
   5  11  20      123.08      129.69     22.66 o 
   0  12  20      135.23      153.19     21.45 o 
   1  12  20       62.19       49.87     11.62 o 
   3  12  20       31.58       28.88     24.82 o 
   0  13  20       67.21       44.19     22.58 o 
   1  13  20       52.40       53.00     14.65 o 
   1   0  21      199.76      163.64     17.30 o 
   2   0  21      685.81      658.64     35.43 o 
   3   0  21       99.09       54.04     27.10 o 
   4   0  21     1218.12     1403.45     53.99 o 
   5   0  21       38.34       30.77     26.29 o 
   7   0  21       48.39       47.70     21.97 o 
   0   1  21       14.06       17.87     16.02 o 
   1   1  21       87.60       68.50      9.52 o 
   2   1  21       21.28       13.16     15.98 o 
   3   1  21       55.10       62.94     17.03 o 
   4   1  21      771.83      841.50     27.67 o 
   5   1  21      334.73      324.69     29.80 o 
   6   1  21       37.84       31.35     35.19 o 
   8   1  21       66.37       63.26     20.57 o 
   0   2  21      778.94      869.53     41.29 o 
   1   2  21      176.25      121.72     10.85 o 
   2   2  21      257.81      235.53     14.86 o 
   3   2  21      355.30      272.26     19.00 o 
   4   2  21      895.87      981.85     38.70 o 
   5   2  21      272.13      288.23     33.29 o 
   6   2  21      216.35      227.63     27.21 o 
   7   2  21      165.24      174.49     25.20 o 
   8   2  21       46.12       32.16     27.00 o 
   9   2  21       74.34       65.67     19.22 o 
   0   3  21     1545.23     1677.54     76.95 o 
   1   3  21     1212.06     1398.56     32.84 o 
   2   3  21      726.67      862.22     24.22 o 
   3   3  21      685.05      721.42     21.79 o 
   4   3  21      382.84      369.03     26.76 o 
   5   3  21       57.63       36.10     18.93 o 
   6   3  21      143.30      146.40     23.61 o 
   7   3  21       95.28       81.04     19.23 o 
   8   3  21       45.85       46.63     19.11 o 
   9   3  21       22.87       19.76     29.33 o 
   1   4  21      450.00      425.53     17.11 o 
   2   4  21     1382.21     1511.31     38.74 o 
   3   4  21     1560.00     1902.82     37.21 o 
   4   4  21      971.31     1135.00     39.03 o 
   6   4  21      157.70      146.61     21.99 o 
   8   4  21       70.13       57.57     17.44 o 
   0   5  21      288.55      282.49     20.47 o 
   2   5  21      523.50      517.80     18.38 o 
   3   5  21       72.92       50.22      5.94 o 
   4   5  21       46.22       31.68     10.51 o 
   5   5  21      150.16      124.61     21.27 o 
   7   5  21       48.70       36.38     16.20 o 
   0   6  21       67.41       52.06     17.95 o 
   1   6  21      181.77      106.42     13.79 o 
   2   6  21      110.49       74.37      7.57 o 
   3   6  21      749.50      967.52     25.40 o 
   4   6  21      102.22       90.55     10.22 o 
   5   6  21      178.84      163.17     20.40 o 
   6   6  21      112.30      117.52     18.09 o 
   8   6  21      156.93      151.65     25.80 o 
   1   7  21      332.32      266.84     18.20 o 
   2   7  21      227.65      209.91     12.32 o 
   3   7  21       76.40       55.58      7.21 o 
   4   7  21      214.06      198.80     13.92 o 
   5   7  21      337.67      348.50     27.54 o 
   6   7  21      186.08      157.34     20.30 o 
   7   7  21      197.84      221.92     25.35 o 
   0   8  21      477.30      524.24     28.66 o 
   2   8  21       51.47       41.43     10.54 o 
   3   8  21       23.19       21.92      6.26 o 
   6   8  21      267.68      301.07     24.57 o 
   0   9  21       74.23       95.85     25.38 o 
   1   9  21      146.61      140.48     11.13 o 
   2   9  21       21.95       20.28     11.59 o 
   3   9  21       74.06       69.74      9.83 o 
   5   9  21      136.65      124.76     20.24 o 
   6   9  21      386.45      482.70     36.10 o 
   0  10  21     1075.97     1503.97     59.10 o 
   1  10  21      238.46      243.23     18.43 o 
   2  10  21      267.21      279.70     20.85 o 
   3  10  21       55.68       44.22     11.26 o 
   5  10  21       38.00       34.16     37.00 o 
   6  10  21      144.45      154.25     32.60 o 
   1  11  21      147.62      187.64     17.89 o 
   2  11  21       53.86       44.88     13.99 o 
   0  12  21      229.54      294.21     30.65 o 
   1  12  21      143.11      179.64     17.31 o 
   3  12  21       98.37      134.10     19.11 o 
   0   0  22     1234.68     1392.31    101.16 o 
   1   0  22      137.81      151.37     22.95 o 
   2   0  22      302.45      308.64     44.22 o 
   3   0  22      700.87      731.30     23.91 o 
   4   0  22     1215.60     1334.33     70.58 o 
   8   0  22       74.17       44.10     29.76 o 
   0   1  22     1179.89     1284.95     54.77 o 
   2   1  22      147.06      123.79     14.94 o 
   3   1  22      680.08      683.75     19.13 o 
   4   1  22      676.97      649.18     25.68 o 
   8   1  22       16.60       24.74     38.47 o 
   9   1  22       38.08       49.48     39.31 o 
   0   2  22      709.69      809.64     44.90 o 
   1   2  22      665.99      737.94     27.07 o 
   2   2  22      310.37      326.58     17.32 o 
   3   2  22      772.14      732.00     38.07 o 
   4   2  22       66.66       47.86      7.04 o 
   5   2  22      765.22      913.01     54.17 o 
   8   2  22      192.37      175.89     25.82 o 
   9   2  22      154.16      145.41     24.38 o 
   0   3  22      396.82      386.44     46.82 o 
   1   3  22     1148.98     1385.65     33.72 o 
   2   3  22      119.59       83.02     11.28 o 
   3   3  22      270.94      218.92     12.08 o 
   4   3  22      113.44       91.02     14.98 o 
   5   3  22      155.64      151.30     21.87 o 
   6   3  22      136.92      142.81     21.04 o 
   0   4  22       85.49       57.21     10.99 o 
   1   4  22      866.84     1063.32     28.91 o 
   2   4  22      157.71      106.26     14.31 o 
   3   4  22       74.13       57.05      6.52 o 
   4   4  22      119.92       72.98     13.29 o 
   5   4  22       71.58       49.38     18.79 o 
   6   4  22      117.94      114.76     20.38 o 
   0   5  22      149.81      124.48     13.47 o 
   1   5  22     1462.83     1765.52     37.59 o 
   3   5  22       62.38       52.24      8.07 o 
   4   5  22      351.57      352.73     17.29 o 
   5   5  22      342.04      429.87     33.82 o 
   7   5  22       94.33       82.89     18.40 o 
   0   6  22      373.30      397.31     23.17 o 
   1   6  22      260.26      231.17     13.80 o 
   2   6  22      194.46      188.62     11.15 o 
   3   6  22       57.16       28.56     11.09 o 
   5   6  22      105.93      112.11     18.11 o 
   6   6  22       57.02       46.05     14.74 o 
   7   6  22      205.46      219.54     26.63 o 
   1   7  22       73.51       46.45      7.96 o 
   2   7  22      148.41      140.65      9.96 o 
   5   7  22      324.99      338.63     25.18 o 
   6   7  22      111.31       88.36     16.42 o 
   7   7  22       60.77       48.19     16.46 o 
   0   8  22       55.81       45.06     30.09 o 
   1   8  22      214.78      200.68     12.49 o 
   2   8  22      471.41      595.28     20.85 o 
   3   8  22       87.59       72.94      9.64 o 
   4   8  22       38.13       28.99      7.94 o 
   5   8  22      213.45      274.02     23.51 o 
   7   8  22       88.35       53.91     17.39 o 
   2   9  22       38.14       34.55      7.70 o 
   3   9  22       53.58       47.13      8.92 o 
   4   9  22       99.63      113.67     16.19 o 
   5   9  22       75.58       61.39     15.39 o 
   6   9  22      194.20      187.30     24.09 o 
   2  10  22      204.59      201.45     17.13 o 
   4  10  22      105.13      106.12     20.81 o 
   5  10  22       55.94       45.24     20.59 o 
   0  11  22       67.13       52.98     17.23 o 
   1  11  22      118.89      108.42     14.39 o 
   4  11  22      213.00      254.67     30.44 o 
   0  12  22       91.76       69.88     18.51 o 
   2  12  22       77.46       74.71     13.73 o 
   2   0  23      350.34      448.13     31.46 o 
   4   0  23       37.94       35.32     11.44 o 
   5   0  23       29.95       29.74     32.56 o 
   6   0  23      100.48      107.16     29.46 o 
   7   0  23       40.24       32.28     20.43 o 
   8   0  23       83.56       69.85     26.85 o 
   9   0  23       70.45       37.43     43.96 o 
   1   1  23      904.24     1039.59     55.68 o 
   3   1  23      619.51      683.17     29.47 o 
   4   1  23      528.60      508.27     23.43 o 
   5   1  23      397.82      427.97     36.29 o 
   8   1  23      108.21       93.17     20.93 o 
   9   1  23       70.07       70.66     46.74 o 
   0   2  23      133.73       95.34     27.84 o 
   1   2  23      777.41      817.13     40.85 o 
   2   2  23      415.25      463.06     23.69 o 
   3   2  23     1549.52     1703.07     31.90 o 
   4   2  23      430.82      361.60     18.97 o 
   5   2  23      172.78      152.29     21.81 o 
   6   2  23      237.42      240.41     29.44 o 
   7   2  23       68.47       80.14     19.36 o 
   8   2  23       55.06       33.19     22.67 o 
   1   3  23       83.93       41.10     30.66 o 
   2   3  23      154.32      120.72     12.70 o 
   3   3  23      782.70      888.08     21.26 o 
   4   3  23      414.29      459.28     29.22 o 
   5   3  23       74.08       60.89     16.69 o 
   6   3  23       82.73       73.43     17.64 o 
   1   4  23      364.29      383.34     18.63 o 
   2   4  23      530.30      608.67     22.87 o 
   3   4  23       33.93       26.41      8.95 o 
   4   4  23      462.83      411.18     23.10 o 
   5   4  23      160.64      193.42     23.93 o 
   6   4  23       39.36       40.23     32.87 o 
   7   4  23       38.10       28.96     21.45 o 
   0   5  23       98.90       83.52     12.54 o 
   1   5  23      160.61      147.64     22.85 o 
   2   5  23      274.56      274.86     16.59 o 
   3   5  23      269.83      309.44     17.30 o 
   4   5  23       86.96       89.37     11.95 o 
   5   5  23       66.41       40.79     15.90 o 
   6   5  23       36.16       26.05     26.53 o 
   7   5  23       43.14       46.05     22.48 o 
   8   5  23       35.08       39.31     42.14 o 
   0   6  23       49.66       20.82     18.12 o 
   1   6  23      591.29      652.06     25.31 o 
   2   6  23      276.51      268.16     14.36 o 
   3   6  23       63.03       45.84      9.23 o 
   4   6  23       62.48       59.52     10.64 o 
   5   6  23      120.35      123.46     18.19 o 
   6   6  23       89.90       68.41     15.61 o 
   0   7  23       66.40       51.80     13.65 o 
   1   7  23       33.86       22.90     15.88 o 
   2   7  23      152.25      168.10     11.20 o 
   3   7  23       54.86       56.49      8.53 o 
   5   7  23       85.23       67.22     18.29 o 
   6   7  23      111.84      114.58     19.05 o 
   0   8  23       56.89       52.60     10.12 o 
   1   8  23       88.29       78.41      8.46 o 
   2   8  23       49.60       31.13     12.16 o 
   3   8  23       54.11       38.33     12.00 o 
   4   8  23       34.90       27.99     11.69 o 
   5   8  23       33.38       29.72     33.83 o 
   6   8  23       48.99       33.07     17.29 o 
   0   9  23      164.74      234.36     53.44 o 
   1   9  23      107.15       96.22     10.60 o 
   3   9  23      116.87      104.43     11.89 o 
   4   9  23       48.45       42.25     16.46 o 
   5   9  23       43.39       40.46     28.01 o 
   6   9  23      158.37      147.45     31.53 o 
   0  10  23       88.75       72.49     18.38 o 
   1  10  23      137.61      122.22     14.53 o 
   2  10  23       89.29       81.69     12.77 o 
   3  10  23       72.17       58.44     13.05 o 
   2  11  23      189.30      220.22     19.95 o 
   3  11  23       32.57       33.79     18.92 o 
   0  12  23      262.33      304.22     30.39 o 
   1  12  23       35.71       45.98     16.00 o 
   0   0  24      887.15      809.76     87.45 o 
   1   0  24      186.10      183.08     29.74 o 
   2   0  24      539.84      462.22     51.76 o 
   3   0  24      849.36      908.03     23.86 o 
   4   0  24      144.85      165.02     18.30 o 
   5   0  24       67.54       48.56     30.50 o 
   7   0  24      163.50      132.30     30.89 o 
   0   1  24       60.95       29.27     23.30 o 
   1   1  24      716.42      810.57     44.38 o 
   2   1  24      221.99      182.92     19.15 o 
   3   1  24     1205.16     1233.39     26.47 o 
   4   1  24      146.73      149.91     11.61 o 
   6   1  24      194.96      153.96     22.48 o 
   1   2  24      836.80      973.69     42.21 o 
   2   2  24      193.57      162.47     13.73 o 
   3   2  24      394.45      310.19     48.59 o 
   4   2  24      419.27      480.79     26.00 o 
   5   2  24      221.47      195.39     24.35 o 
   6   2  24       39.74       42.74     21.49 o 
   8   2  24       70.85       55.56     22.06 o 
   0   3  24       53.36       29.40     23.95 o 
   1   3  24      379.80      349.63     20.64 o 
   2   3  24      398.71      407.16     20.17 o 
   3   3  24      141.39      117.10     17.30 o 
   4   3  24      223.25      221.41     14.37 o 
   5   3  24      108.71      102.86     20.70 o 
   6   3  24      152.14      142.42     21.68 o 
   7   3  24       98.42      113.23     23.57 o 
   8   3  24       42.82       30.20     39.71 o 
   0   4  24      106.75       79.34     15.70 o 
   3   4  24      267.33      252.63     15.53 o 
   4   4  24      465.98      509.09     23.06 o 
   5   4  24      370.47      349.59     32.23 o 
   7   4  24       50.80       37.37     22.96 o 
   8   4  24       79.85       63.19     22.65 o 
   1   5  24      164.12      145.45     12.94 o 
   2   5  24      114.61       86.86      9.43 o 
   3   5  24      117.54       97.61      9.17 o 
   5   5  24      145.40      118.95     21.13 o 
   0   6  24      127.05       98.35     13.95 o 
   1   6  24      128.45      106.90     10.62 o 
   2   6  24       35.97       27.19      9.42 o 
   3   6  24      280.63      281.09     15.13 o 
   5   6  24       43.16       35.50     13.28 o 
   6   6  24       66.89       46.14     17.28 o 
   0   7  24      197.67      154.19     16.96 o 
   1   7  24      209.42      225.91     13.71 o 
   2   7  24      117.03      109.60     10.50 o 
   3   7  24       76.05       54.55      8.41 o 
   4   7  24       32.12       25.70     10.78 o 
   6   7  24       46.47       30.35     21.79 o 
   2   8  24      170.13      178.87     14.41 o 
   3   8  24       30.14       23.93     12.05 o 
   6   8  24      111.56      124.97     21.04 o 
   2   9  24      108.68      129.76     12.76 o 
   3   9  24       51.26       54.15     14.90 o 
   5   9  24       39.17       32.87     19.60 o 
   2  10  24      285.67      367.07     22.65 o 
   1  11  24       90.31       83.13     13.03 o 
   2  11  24       51.15       33.01     21.06 o 
   1   0  25      410.04      316.77     43.95 o 
   2   0  25       36.48       27.90     23.11 o 
   3   0  25      128.47       71.94     31.01 o 
   4   0  25      542.87      550.60     37.80 o 
   5   0  25     1594.94     2240.16    123.10 o 
   6   0  25      175.97      146.25     30.18 o 
   1   1  25       95.83       92.14     17.01 o 
   3   1  25      134.35       50.16     40.27 o 
   4   1  25       40.78       34.08     31.96 o 
   5   1  25      108.67       74.76     18.22 o 
   6   1  25       82.65       70.48     18.35 o 
   7   1  25       79.50       73.91     20.13 o 
   8   1  25      100.76       94.45     21.68 o 
   0   2  25      365.39      466.03     50.49 o 
   1   2  25       95.33       67.49     12.16 o 
   2   2  25       62.48       47.96      8.30 o 
   3   2  25      110.34       98.69      9.60 o 
   4   2  25      306.42      308.24     18.44 o 
   5   2  25      479.23      510.29     44.49 o 
   6   2  25      187.00      194.87     26.76 o 
   0   3  25       60.35       30.84     12.91 o 
   1   3  25      729.47      841.73     34.62 o 
   2   3  25      171.35      144.87     12.90 o 
   3   3  25      342.95      423.25     20.65 o 
   6   3  25      110.82      112.74     23.04 o 
   7   3  25      120.33      110.05     22.20 o 
   1   4  25       19.52       22.10     11.53 o 
   3   4  25      189.42      183.50     12.66 o 
   5   4  25       66.58       59.12     21.46 o 
   1   5  25      162.33      138.77     12.83 o 
   6   5  25      177.33      184.87     25.14 o 
   0   6  25       54.06       38.84     12.45 o 
   1   6  25       69.75       54.52      9.85 o 
   3   6  25      160.46      145.45     12.07 o 
   4   6  25      117.75      125.19     15.44 o 
   5   6  25       32.89       34.60     38.19 o 
   6   6  25      322.49      411.31     33.09 o 
   7   6  25      109.30      102.18     25.04 o 
   0   7  25      383.88      498.03     39.10 o 
   2   7  25       21.06       23.31     19.56 o 
   3   7  25      153.07      128.14     12.68 o 
   5   7  25       18.98       31.43     16.44 o 
   6   7  25       78.79       86.49     17.19 o 
   1   8  25      351.57      444.62     22.22 o 
   2   8  25       44.94       49.33     13.29 o 
   3   8  25      175.91      172.90     17.40 o 
   4   8  25       33.69       29.63     23.62 o 
   5   8  25      124.71      151.98     19.52 o 
   1   9  25       44.04       34.39     11.96 o 
   2   9  25       30.37       35.19     19.77 o 
   3   9  25      179.53      192.99     20.24 o 
   4   9  25       89.81       92.50     16.52 o 
   5   9  25       55.17       67.85     24.99 o 
   0  10  25       86.79       82.32     17.54 o 
   1  10  25       19.92       27.90     25.49 o 
   2  10  25       84.30       52.78     17.65 o 
   0  11  25      311.54      448.68     37.34 o 
   1  11  25       95.29       98.14     14.08 o 
   0   0  26      360.38      342.89     64.46 o 
   1   0  26      146.58      121.59     30.38 o 
   2   0  26      385.50      441.57     51.07 o 
   3   0  26      291.94      313.79     18.20 o 
   5   0  26       83.74       54.46     29.85 o 
   0   1  26       41.23       32.60     24.75 o 
   1   1  26      149.68      122.48     15.34 o 
   2   1  26      190.22      188.69     14.68 o 
   3   1  26      127.64      133.12      8.84 o 
   4   1  26      478.91      569.39     30.48 o 
   7   1  26      110.39       88.50     21.00 o 
   8   1  26       86.28       86.64     41.69 o 
   1   2  26      217.01      236.63     20.78 o 
   2   2  26       23.14       13.27     28.63 o 
   3   2  26       50.68       34.47     13.25 o 
   4   2  26       60.73       37.51     11.56 o 
   5   2  26       54.70       59.62     19.03 o 
   6   2  26       60.43       55.84     17.76 o 
   7   2  26       55.91       44.36     24.49 o 
   1   3  26      100.80       66.64     11.97 o 
   2   3  26      166.95      171.90     14.31 o 
   3   3  26       38.62       18.32      8.38 o 
   4   3  26      144.69      134.27     16.62 o 
   6   3  26      101.17      113.48     21.13 o 
   7   3  26      106.12       91.66     21.82 o 
   1   4  26      198.21      181.32     15.80 o 
   2   4  26       23.43       25.51     12.43 o 
   4   4  26      151.17      139.70     17.81 o 
   5   4  26      179.72      172.83     23.65 o 
   7   4  26       63.86       65.59     19.02 o 
   0   5  26       27.31       20.68     11.60 o 
   1   5  26       69.25       42.70      8.93 o 
   2   5  26      339.47      384.61     19.41 o 
   4   5  26      163.89      198.98     19.60 o 
   5   5  26       77.44       70.92     17.28 o 
   6   5  26       44.08       60.28     17.26 o 
   7   5  26      121.79      147.47     30.04 o 
   0   6  26      173.74      159.93     21.58 o 
   2   6  26      152.47      116.60     11.15 o 
   3   6  26       94.33       78.36     13.81 o 
   4   6  26       97.96      109.47     14.96 o 
   5   6  26       40.09       22.27     32.88 o 
   0   7  26       56.19       51.40     31.32 o 
   1   7  26       54.27       46.56     10.03 o 
   2   7  26       23.81       24.18     13.77 o 
   3   7  26       71.98       63.46     11.65 o 
   4   7  26       28.28       26.93     14.24 o 
   0   8  26       99.95      107.47     16.76 o 
   2   8  26       57.86       37.24     13.38 o 
   3   8  26       82.84       70.24     14.43 o 
   4   8  26      209.33      276.44     22.17 o 
   5   8  26      133.24      150.96     24.39 o 
   0   9  26       57.79       38.50     18.37 o 
   1   9  26      115.83      114.39     13.88 o 
   2   9  26      187.69      216.04     18.87 o 
   4   9  26       65.24       59.71     15.93 o 
   1  10  26       59.87       67.32     13.08 o 
   2  10  26       53.80       47.16     15.12 o 
   2   0  27      300.26      315.79     30.84 o 
   5   0  27       56.61       72.58     26.08 o 
   6   0  27      188.49      178.42     35.69 o 
   7   0  27       77.21       60.27     26.45 o 
   0   1  27      176.01      174.59     34.83 o 
   1   1  27       51.17       33.33     15.30 o 
   2   1  27       25.95       15.25     23.53 o 
   4   1  27       39.35       33.41     20.34 o 
   5   1  27       43.13       35.80     20.71 o 
   6   1  27       58.96       63.82     19.08 o 
   0   2  27      196.42      199.43     25.71 o 
   1   2  27      157.22      122.72     16.04 o 
   2   2  27      110.95      101.11     11.76 o 
   3   2  27       43.47       50.44      9.61 o 
   4   2  27       99.59      112.95     15.54 o 
   6   2  27      132.82      144.13     23.45 o 
   7   2  27      133.35      164.25     25.58 o 
   0   3  27      245.67      270.29     31.09 o 
   1   3  27       94.39       75.86     10.54 o 
   2   3  27      262.11      261.33     18.70 o 
   3   3  27       56.67       41.18      7.08 o 
   4   3  27       36.94       30.48     11.70 o 
   1   4  27      210.72      206.62     17.10 o 
   2   4  27      154.69      201.24     15.85 o 
   4   4  27       58.62       62.85     13.20 o 
   5   4  27       77.22       69.00     18.78 o 
   6   4  27       37.85       40.69     24.42 o 
   7   4  27      126.82      115.75     31.20 o 
   1   5  27       36.13       28.41      8.98 o 
   2   5  27       30.35       31.39     22.91 o 
   3   5  27      179.72      192.22     19.27 o 
   4   5  27       49.20       59.88     12.41 o 
   5   5  27       38.10       41.50     28.04 o 
   0   6  27      277.43      296.02     29.25 o 
   4   6  27       41.92       29.75     25.14 o 
   5   6  27      102.66      135.63     20.69 o 
   0   7  27      145.91      158.00     22.14 o 
   2   7  27       40.57       43.50      9.11 o 
   5   7  27       82.65       73.72     17.15 o 
   0   8  27       93.79      115.41     16.74 o 
   2   8  27       38.81       37.16     18.25 o 
   3   8  27      129.52      141.73     16.32 o 
   4   8  27       97.91       85.58     14.91 o 
   1   9  27       36.54       40.47     39.70 o 
   2   9  27       76.12       59.99     17.95 o 
   3   9  27       73.76       56.49     17.18 o 
   1  10  27       32.20       31.99     26.00 o 
   1   0  28       47.36       52.32     23.43 o 
   2   0  28       55.14       44.40     12.61 o 
   3   0  28      139.58      148.15     14.14 o 
   4   0  28      563.91      792.91     67.10 o 
   5   0  28       45.94       53.97     23.65 o 
   6   0  28      141.45      105.26     31.92 o 
   7   0  28      184.71      197.65     39.38 o 
   0   1  28      210.23      198.93     34.16 o 
   1   1  28      277.37      273.54     24.37 o 
   2   1  28       64.49       56.10     12.46 o 
   3   1  28       87.76       90.96     10.50 o 
   4   1  28       76.59       80.33     18.18 o 
   5   1  28      181.27      211.25     27.68 o 
   6   1  28       47.69       32.94     29.23 o 
   7   1  28       60.80       78.98     32.03 o 
   0   2  28      286.10      297.71     31.83 o 
   1   2  28       47.62       25.14     10.88 o 
   2   2  28      167.07      182.22     17.88 o 
   3   2  28      128.53      130.27     13.88 o 
   4   2  28       45.94       38.25     16.82 o 
   1   3  28       76.99       56.14      9.61 o 
   2   3  28      173.55      205.73     17.91 o 
   3   3  28      107.95      105.69     13.28 o 
   4   3  28       37.33       30.24     19.00 o 
   5   3  28      105.98      106.60     19.92 o 
   6   3  28       47.99       57.81     23.08 o 
   1   4  28       68.41       57.21      9.51 o 
   0   5  28        9.76       31.09     23.50 o 
   1   5  28      128.20      136.58     14.78 o 
   6   5  28      116.67      163.11     29.40 o 
   1   6  28       31.45       29.85     14.95 o 
   2   6  28       95.60       92.86     11.16 o 
   4   6  28       86.83       80.80     13.76 o 
   5   6  28        5.80       64.51     38.37 o 
   0   7  28      209.35      250.82     26.02 o 
   2   7  28      127.85      127.40     14.65 o 
   1   8  28       36.05       42.27     13.95 o 
   2   8  28       85.24      106.75     14.50 o 
   0   9  28       64.14       57.02     14.45 o 
   1   9  28      206.89      268.64     22.33 o 
   2   9  28       87.32      115.17     17.29 o 
   5   0  29      126.27       98.49     30.08 o 
   6   0  29      261.45      330.15     46.24 o 
   0   1  29      233.05      200.35     34.67 o 
   1   1  29      211.65      178.87     20.86 o 
   2   1  29       25.42       24.34     14.89 o 
   3   1  29       49.99       39.30     12.12 o 
   4   1  29       88.50      120.20     22.64 o 
   5   1  29       44.26       45.35     28.60 o 
   6   1  29      160.44      174.32     27.79 o 
   1   2  29       33.22       21.12     12.93 o 
   3   2  29       75.84       53.53     12.89 o 
   5   2  29       13.77       28.51     26.60 o 
   6   2  29       58.95       64.21     18.34 o 
   0   3  29       70.45       40.83     15.37 o 
   1   3  29      170.01      154.17     16.72 o 
   2   3  29       93.31      100.89     14.14 o 
   3   3  29       80.74       83.22     15.09 o 
   4   3  29      149.50      145.05     25.12 o 
   5   3  29      376.37      504.58     40.39 o 
   6   3  29       71.31       69.10     26.16 o 
   1   4  29      128.87      120.77     14.84 o 
   2   4  29       30.80       70.64     45.15 o 
   3   4  29        1.68      145.40     30.31 o 
   4   4  29       59.75       74.94     19.59 o 
   6   4  29       78.85       72.91     28.66 o 
   0   5  29       89.92       93.03     18.86 o 
   1   5  29       80.59       77.13     11.96 o 
   2   5  29       39.39       54.84     11.63 o 
   3   5  29       73.75       98.10     15.73 o 
   0   6  29       34.55       37.25     18.51 o 
   1   6  29       58.31       50.43     12.70 o 
   2   6  29       34.44       44.12     13.29 o 
   4   6  29       27.54       28.52     37.70 o 
   5   6  29       79.23       77.24     25.11 o 
   1   7  29      182.57      233.40     17.23 o 
   2   7  29      254.68      294.97     21.03 o 
   0   8  29       88.59      134.91     18.85 o 
   1   8  29       62.93       64.63     12.59 o 
   1   0  30       56.01       35.29     20.32 o 
   2   0  30       71.36       57.83     16.01 o 
   4   0  30      177.82      230.64     40.66 o 
   5   0  30       59.54       66.82     25.61 o 
   0   1  30       56.44       65.39     26.59 o 
   1   1  30       77.11       63.41     13.50 o 
   2   1  30       34.35       23.23      8.50 o 
   3   1  30       21.65       39.53     21.98 o 
   4   1  30      148.82      131.03     22.75 o 
   5   1  30      116.74      128.92     24.07 o 
   2   2  30       33.57       19.74     10.60 o 
   3   2  30       39.72       38.56     28.54 o 
   4   2  30      113.20      121.96     21.87 o 
   6   2  30       59.41       51.16     27.88 o 
   0   3  30      144.67      165.80     25.94 o 
   4   3  30       98.75      127.55     23.48 o 
   5   3  30      108.52      138.33     22.47 o 
   0   4  30       50.33       45.22     16.86 o 
   2   4  30      170.64      155.80     16.32 o 
   3   4  30       76.66       73.48     13.98 o 
   5   4  30      129.58      186.59     28.58 o 
   1   5  30       21.59       29.79     21.19 o 
   2   5  30       21.65       31.01     21.27 o 
   4   5  30       92.18       55.76     15.79 o 
   1   6  30       46.91       52.57     12.87 o 
   2   6  30       76.11       86.00     12.29 o 
   3   6  30      100.27      118.91     15.77 o 
   4   6  30      133.96      140.25     23.99 o 
   1   7  30       42.56       40.52     14.05 o 
   2   7  30       41.31       49.43     16.41 o 
   3   7  30       18.27       27.12     40.27 o 
   0   8  30      120.02      132.17     20.89 o 
   1   0  31       48.11       45.05     15.33 o 
   5   0  31       40.30       45.36     26.75 o 
   0   1  31      114.99      133.29     36.05 o 
   4   1  31       44.40       37.72     29.40 o 
   5   1  31       69.08       52.88     20.27 o 
   1   2  31      103.90      103.37     15.56 o 
   2   2  31      121.26      168.40     21.42 o 
   3   2  31      136.46      127.93     23.34 o 
   5   2  31      114.55      168.83     40.45 o 
   2   3  31       46.83       32.41     16.55 o 
   3   3  31       60.58       63.23     18.27 o 
   4   3  31      167.02      202.52     26.97 o 
   5   3  31       16.12       36.91     41.17 o 
   0   4  31       23.28       20.71     23.91 o 
   1   4  31       43.20       22.93     13.54 o 
   2   5  31       40.62       25.29     16.11 o 
   3   5  31       80.39       74.98     16.56 o 
   0   6  31       67.54       58.29     17.78 o 
   1   6  31       66.72       89.14     13.33 o 
   3   6  31       10.26       24.04     37.75 o 
   0   7  31       85.82      125.17     22.40 o 
   1   7  31       27.94       30.92     37.97 o 
   2   0  32      109.59       88.81     26.67 o 
   4   0  32      130.92      193.60     38.50 o 
   0   1  32       19.65       26.23     39.86 o 
   1   1  32       96.28      125.95     19.32 o 
   2   1  32       53.55       63.02     22.08 o 
   4   1  32       91.09      134.37     24.62 o 
   0   2  32      112.28      149.77     26.29 o 
   1   2  32       35.15       37.32     13.90 o 
   2   2  32       47.72       44.35     18.27 o 
   3   2  32       83.40      122.75     23.42 o 
   1   3  32       43.24       55.42     16.44 o 
   2   3  32       44.38       51.51     14.63 o 
   3   3  32       70.35       93.66     41.19 o 
   1   4  32       45.25       58.71     11.63 o 
   2   4  32      178.45      240.10     23.32 o 
   0   5  32       44.43       41.92     21.57 o 
   2   5  32       16.13       23.29     19.96 o 
   3   5  32       65.66      105.84     24.92 o 
   0   6  32       42.99       66.92     17.34 o 
   1   0  33      136.30      200.55     38.63 o 
   3   0  33      160.37      225.01     42.66 o 
   0   1  33      353.80      493.36     43.43 o 
   2   1  33       26.77       19.95     28.47 o 
   3   1  33      124.50      131.97     23.79 o 
   1   2  33       35.62       58.88     14.36 o 
   2   2  33       67.19       61.86     17.92 o 
   3   2  33       61.99       61.89     18.75 o 
   0   3  33      212.33      347.63     32.66 o 
   2   3  33       40.01       34.38     22.96 o 
   3   3  33      156.37      208.80     42.20 o 
   0   4  33       35.80       24.95     18.12 o 
   1   4  33      107.15      111.00     16.09 o 
   2   4  33      191.87      302.56     37.70 o 
   0   5  33       17.84       22.87     34.57 o 
   1   5  33       31.45       34.75     26.92 o 
   1   0  34      157.95      256.73     47.65 o 
   1   1  34      105.60      157.64     27.16 o 
   2   1  34       74.19       74.24     22.68 o 
   1   2  34       48.11       80.48     15.30 o 
   2   2  34       91.48      119.41     32.89 o 
   0   3  34      164.25      221.71     28.98 o 
                                                 
